# Supplementary material for: Testing the theory of Kuznet curve on environmental pollution during pre- and post-Covid-19 era
Source: Sci Rep. 2023 Aug 8;13:12851. doi: 10.1038/s41598-023-38962-5 (PMC10409723; doi:10.1038/s41598-023-38962-5)
Supplement: Supplementary file 1 — Supplementary Information 1. [file 41598_2023_38962_MOESM1_ESM.csv]

DATE	Country	aqi	co	d	dew	humidity	no2	o3	pm10	pm25	pol	precipitation	pressure	so2	temperature	wd	windgust	windspeed	T	U	CPI	UE	EAI	country	date	total_cases	month	total_deaths
2014-12-01	BR		5.2				10.11666666666667	19.26666666666667	17.33333333333333	39.33333333333334				1.1							94.1936833533025	4.8	101.872523651558
2014-12-01	CA		1.481818181818182				6.8	14.41190476190476	7.222222222222222	18.21428571428572				1.628571428571428							98.40528457996931	6.7	101.124687330996
2014-12-01	FR		2.768421052631579				14.88472222222222	11.43066666666666	24.56	69.94444444444444				1.523076923076923							99.86	10.5	99.9336603142354
2014-12-01	IT		.1				26.42727272727273	13.86363636363636	19.28571428571428	68.0625				1.6875							99.7209302325582	12.3	99.1976699554528
2014-12-01	JP		5.77051282051282				11.915625	21.784375	23.80208333333333	72.15625				4.243157894736842							99.6691270043268	3.4	99.6944068129306
2014-12-01	UK		5.805555555555555				21.235	7.131481481481482	22.90740740740741	65.8				2.183333333333333							99.90000000000001	5.7	100.457571089344
2014-12-01	US		3.554054054054054				8.793589743589743	13.03684210526316	15.69047619047619	29.34883720930232				1.045283018867924							236.252	5.6	112.17
2015-01-01	BR		5.470967741935484				11.93488372093023	22.11372549019608	20	54.41935483870968				1.325806451612903							95.3616324993334	4.3	101.681999618046
2015-01-01	CA		1.868263473053893				10.66556603773585	12.36564705882353	7.835164835164835	31.81882352941177				7.213011152416357							98.40528457996931	6.7	100.914053200013
2015-01-01	FR		2.535443037974684				12.2880062305296	15.57560240963856	18.04920405209841	49.00301204819277				1.5375							98.86	10.4	99.92972463569291
2015-01-01	IT		.1				30.74972677595628	10.38826815642458	31.1256038647343	95.12083333333334				1.406363636363636							99.3488372093024	12.5	99.22592552084259
2015-01-01	JP		4.71023720349563				11.4306990881459	20.63137651821862	13.85989847715736	46.47411167512691				3.438947368421053							99.567319928735	3.6	99.8964837352069
2015-01-01	UK		3.312048192771084				13.39789473684211	17.27566037735849	13.99173553719008	37.51929824561404				2.736							99.2	5.6	100.435867215781
2015-01-01	US		4.523222748815166				12.94355895196506	12.395859375	16.76062639821029	40.69825783972126				2.831345565749236							234.747	5.7	112.41
2015-02-01	BR		5.596428571428571				14.65	13.84285714285714	20	48.53571428571428				1.207142857142857							96.52494140243221	5.3	101.395641080044
2015-02-01	CA		1.80814332247557				9.893622448979592	13.94668367346939	7.73015873015873	34.23724489795919				4.291497975708502							99.3661173016614	6.8	100.677058292696
2015-02-01	FR		2.548351648351649				13.05809968847352	17.08011958146487	20.98140200286123	55.14139941690962				1.505405405405405							99.52	10.3	99.9199780215619
2015-02-01	IT		.1				32.74242424242424	15.3	30.625	94.08252427184466				1.202020202020202							99.7209302325582	12.5	99.2706479110458
2015-02-01	JP		4.654958677685951				11.10479910714286	23.80616591928251	16.26227678571428	49.43303571428572				3.490716803760282							99.3637057775516	3.5	100.070207073671
2015-02-01	UK		2.934751773049645				15.75676767676768	15.87157676348548	17.28406466512702	45.15192307692308				2.704780876494024							99.5	5.5	100.413441726674
2015-02-01	US		3.735				12.1775435380385	17.77190934065934	18.37177280550774	37.77015873015873				2.955677655677655							235.342	5.5	112.84
2015-03-01	BR		5.877419354838709				15.63870967741936	12.668	20.72	54.32258064516129				1.358064516129032							97.7991521116102	5.899999999999999	101.024891358853
2015-03-01	CA		1.866076696165192				8.064719626168223	17.50932400932401	13.5377358490566	30.72494172494173				4.716487455197133							99.9266030559819	6.9	100.440294537919
2015-03-01	FR		2.420689655172414				11.89114441416894	19.65452091767881	25.46419437340153	65.59658344283837				1.6734375							100.17	10.4	99.89661792694589
2015-03-01	IT		.1				29.1393063583815	27.30294117647059	26.38805970149254	83.36170212765957				1.346534653465347							99.81395348837211	12.6	99.3249811516874
2015-03-01	JP		4.688514357053683				10.51830131445905	28.00598377281948	18.0979797979798	54.83434343434343				3.748824786324787							99.6691270043268	3.4	100.188145105807
2015-03-01	UK		3.430898876404495				12.24122965641953	19.58230769230769	21.50649350649351	51.31466227347611				2.075827814569536							99.59999999999999	5.5	100.393690473409
2015-03-01	US		3.45420054200542				11.5710460251046	20.82184466019418	16.66716641679161	32.98521046643913				1.778388746803069							235.976	5.4	113.1
2015-04-01	BR		4.84				8.553703703703704	14.56166666666667	19.28333333333333	53.63333333333333				1.316666666666667							98.4935644664117	6.2	100.601972439429
2015-04-01	CA		1.328787878787879				5.883732057416268	18.14952380952381	14.33333333333333	23.05				6.148763250883392							100.006672449456	6.9	100.223511250549
2015-04-01	FR		2.23056768558952				10.0572625698324	26.1487282463186	18.4551282051282	45.64036222509702				1.338974358974359							100.28	10.4	99.8602320124409
2015-04-01	IT		.1				23.58611111111111	35.35777777777778	18.38423645320197	61.23376623376623				1.551401869158878							100	12.2	99.3824024519006
2015-04-01	JP		4.115837696335079				9.402916666666666	31.54989583333333	19.37291666666667	53.94479166666667				3.729198682766191							100.178162382286	3.4	100.246374083657
2015-04-01	UK		3.918181818181818				13.13046594982079	19.38034188034188	16.46979865771812	37.87956204379562				2.01875							99.90000000000001	5.6	100.376619018097
2015-04-01	US		2.887845303867403				8.134678111587983	25.08855054811206	16.39161849710983	28.92731535756155				2.705718475073314							236.222	5.4	113.43
2015-05-01	BR		5.562068965517242				9.362068965517242	9.756896551724138	19.46551724137931	54.37931034482759				1.548275862068966							99.2223146189114	6.4	100.164870316265
2015-05-01	CA		1.444378698224852				5.906542056074766	18.71647331786543	14.87704918032787	32.19721577726218				3.440221402214022							100.407019416828	6.9	100.039670117054
2015-05-01	FR		1.91531914893617				6.745081967213114	27.97978863936592	15.12972292191436	37.25032258064516				1.464213197969543							100.52	10.5	99.8157858323809
2015-05-01	IT		.1				19.01774193548388	37.98924731182796	16.2803738317757	56.82377049180328				1.541441441441442							100.093023255814	12.3	99.43827962262451
2015-05-01	JP		3.629565217391304				8.080241935483871	36.25080645161291	20.55040322580645	58.62701612903226				4.085759493670886							100.483583609061	3.3	100.252968120905
2015-05-01	UK		3.583471074380165				7.95196261682243	23.52892938496583	13.112	30.45344129554656				1.910843373493976							100.1	5.6	100.360941287587
2015-05-01	US		2.506118721461187				7.251086956521738	25.2549444119368	16.87303851640513	32.51845542305508				1.495461200585652							237.001	5.6	113.69
2015-06-01	BR		6.79				10.825	10.69166666666667	22.2	60.93333333333333				1.533333333333333							100.006283662304	6.7	99.74643031146771
2015-06-01	CA		1.585714285714286				5.887337662337663	15.89230769230769	18.5	28.45980707395498				7.430935251798561							100.326950023354	6.9	99.8936392796362
2015-06-01	FR		2.018279569892473				7.351011560693641	29.85070028011205	16.856	42.56802244039271				1.262373737373737							100.44	10.4	99.769444020744
2015-06-01	IT		.1				18.43333333333333	50.25444444444444	16.61722488038277	57.07234042553191				1.639449541284404							100.279069767442	12.3	99.49103060930889
2015-06-01	JP		3.412708600770218				7.613541666666666	28.19197916666666	18.32083333333333	49.11145833333333				3.577149321266968							100.178162382286	3.4	100.220652339982
2015-06-01	UK		5.008391608391609				7.991746031746032	20.87334525939177	14.1	35.28666666666667				2.132081911262799							100.1	5.5	100.345967462003
2015-06-01	US		2.435004730368969				6.872813852813853	22.81108462455304	18.41578148710167	34.45941176470588				1.251342812006319							237.657	5.3	114.1
2015-07-01	BR		6.04				11.33	7.65	21.1	55				1.4							100.626220118044	6.9	99.3648821456456
2015-07-01	CA		2.2				6.6	9.6	32.2	42				16.6							100.326950023354	6.9	99.7785628906561
2015-07-01	FR		2.093333333333333				8.432173913043478	37.4525	23.648	57.39495798319328				1.250746268656716							100.03	10.3	99.7258764999921
2015-07-01	IT		.1				19.9	72.56666666666666	20.57142857142857	69.52500000000001				2.177777777777778							100.186046511628	11.7	99.5432191439628
2015-07-01	JP		3.737795275590551				8.407500000000001	25.73625	19.34375	49.9375				3.508450704225352							100.076355306694	3.3	100.163164181887
2015-07-01	UK		4.934615384615385				9.477669902912622	22.89684210526316	17.39560439560439	40.64583333333334				2.26530612244898							100	5.4	100.333380995982
2015-07-01	US		2.585393258426966				6.668205128205128	22.42953736654804	21.44915254237288	43.12142857142857				1.565765765765766							238.034	5.2	114.45
2015-12-01	BR		3.549999999999999				8.266666666666668	14.46666666666667	9.833333333333334	21.83333333333333				.975							104.247001678028	7.5	98.0377656459569
2015-12-01	CA		1.872727272727273				8.907142857142858	11.24761904761905	7.416666666666667	24.23809523809524				4.571428571428571							99.8465336625075	7.2	99.36370656362171
2015-12-01	FR		2.29047619047619				12.38055555555556	12.71025641025641	17.80769230769231	54.37179487179487				1.208571428571429							100.04	10.3	99.6233902089289
2015-12-01	IT		.1				25.78461538461539	2.315384615384616	32.625	101.7777777777778				3.31							99.81395348837211	11.7	99.8455411639508
2015-12-01	JP		4.161538461538461				9.686458333333333	19.46770833333333	9.510416666666666	33.47916666666666				3.042168674698796							99.8727411555103	3.3	99.9358744117209
2015-12-01	UK		6.34375				7.469354838709678	19.9578947368421	20.36842105263158	38.84126984126984				2.970833333333333							100.4	5.1	100.3016212671
2015-12-01	US		3.700729927007299				11.75031847133758	12.63118811881188	14.11578947368421	31.81578947368421				1.051190476190476							237.761	5	115.93
2016-01-01	BR		3.513207547169811				7.298275862068966	11.7	17.18965517241379	35.12962962962963				.9846153846153848							105.57086298658	6.9	97.8605149040007
2016-01-01	CA		1.812923076923077				10.63471882640587	12.42233009708738	7.206896551724138	30.91990291262136				3.587258687258687							99.9266030559819	7.2	99.274718286094
2016-01-01	FR		2.23047619047619				12.36357243319269	14.40948051948052	16.62890625	46.41808650065531				1.139107611548556							99.08	10.3	99.59937127349011
2016-01-01	IN		8.862835249042146				10.98093385214008	10.21322957198444	133.2857142857143	206.0764331210191				4.6816091954023							102.900860694931	8.720000000000001	100.172487086557
2016-01-01	IT		.1				31.44	8.429891304347825	35	101.9711934156379				2.231111111111112							99.59999999999999	11.6	99.8942887065958
2016-01-01	JP		4.513681592039801				11.48062563067608	20.35580221997981	13.19778002018163	44.32290615539858				3.143797195253505							99.4655128531433	3.2	99.94455262679151
2016-01-01	UK		6.494193548387097				13.83052805280528	15.22326007326007	14.04528301886792	34.80729166666666				2.816260162601626							99.90000000000001	5.1	100.284602331072
2016-01-01	US		3.933522190745987				12.55151253241141	15.72415654520918	15.57552870090634	34.11137868753763				1.386658031088083							237.652	4.8	116.25
2016-02-01	BR		4.173684210526316				10.23103448275862	13.68275862068966	20.29310344827586	44.72413793103448				.9695652173913044							106.520952726945	7.6	97.730031255223
2016-02-01	CA		1.438871473354232				7.659113300492611	15.03620689655172	10.70408163265306	23.84729064039409				2.804761904761905							100.407019416828	7.3	99.16806817823181
2016-02-01	FR		1.845408163265306				10.49420289855072	19.61393103448276	14.68767123287671	41.37465181058496				1.151621621621622							99.33	10.4	99.5442972155108
2016-02-01	IN		7.614396887159533				10.42645914396887	11.3015873015873	103.3263888888889	164.3694267515924				4.152549019607844							102.135798533631	8.460000000000001	100.27819893303
2016-02-01	IT		.1				27.7764367816092	15.65632183908046	22.26262626262626	72.70403587443946				1.36235294117647							99.40000000000001	11.8	99.9339341735182
2016-02-01	JP		4.2826435246996				10.86616379310345	24.46885775862069	14.22306034482758	46.66487068965517				3.234606481481481							99.567319928735	3.3	99.94764342897589
2016-02-01	UK		3.589403973509934				13.15944170771757	18.62823315118397	14.12333965844402	34.72081218274111				2.702602230483272							100.1	5.1	100.267183163822
2016-02-01	US		3.833847549909256				10.94377162629758	19.17408660351827	16.30921052631579	31.5159509202454				1.320138888888889							237.336	4.9	116.49
2016-03-01	BR		4.469354838709678				10.4016129032258	10.30967741935484	17.83870967741936	42.11290322580645				.9421052631578948							106.978944704352	8.200000000000001	97.6533817929717
2016-03-01	CA		1.425588235294118				7.178571428571429	16.20645161290323	10.91208791208791	24.55760368663594				6.978308823529411							100.727296990725	7.1	99.0464492177446
2016-03-01	FR		1.902304147465438				10.52244623655914	21.3969144460028	19.91204330175913	56.84950773558369				1.280901856763926							100.02	10.2	99.4515035073949
2016-03-01	IN		7.205947955390335				9.61641791044776	12.32846441947566	93.7516339869281	139.9510703363914				3.811194029850745							102.518329614281	8.73	100.376155588619
2016-03-01	IT		.1				27.39562841530054	25.30662983425414	19.76635514018692	67.90495867768595				1.377011494252874							99.59999999999999	11.6	99.96641373224151
2016-03-01	JP		4.032670807453416				10.06740665993945	28.78610547667343	16.23286290322581	50.01008064516129				3.410810810810811							99.6691270043268	3.2	99.93172141092219
2016-03-01	UK		3.865168539325843				12.06826625386997	19.31496598639456	16.85128205128205	43.46224961479199				2.312162162162162							100.4	5	100.252768207755
2016-03-01	US		3.189264069264069				8.477626303127506	22.96170866625691	17.59591194968553	29.99656357388316				1.036474164133738							238.08	5	116.74
2016-04-01	BR		4.72				12.26833333333333	15.57166666666666	29.26666666666667	60.53333333333333				1.150847457627119							107.631594872764	10.9	97.61587988873259
2016-04-01	CA		1.367484662576687				5.452784503631961	17.97375886524823	11.95555555555556	22.90307328605201				7.528464419475655							101.047574564623	7.2	98.9311695004062
2016-04-01	FR		1.805853658536585				8.664722222222222	24.79086956521739	12.69359331476323	37.79100145137881				1.03550135501355							100.09	10.1	99.3351967898688
2016-04-01	IN		6.705535055350554				11.3062962962963	17.9718045112782	100.2371794871795	133.9722222222222				4.136531365313653							103.665922856232	8.9	100.463702789934
2016-04-01	IT		.1				22.34055555555556	32.67111111111111	19.11004784688995	62.44537815126051				2.148888888888889							99.5	11.8	99.9970439427991
2016-04-01	JP		3.64254215304799				8.340208333333333	31.99541666666666	17.12395833333333	49.01770833333333				3.45124716553288							99.8727411555103	3.2	99.89830630765501
2016-04-01	UK		3.346666666666667				10.05055970149254	22.33347022587269	12.96957403651116	31.9				2.923770491803279							100.6	4.9	100.241400301687
2016-04-01	US		2.849157054125998				7.631666666666667	26.3983880597015	16.27386541471049	27.84692082111437				.97013201320132							238.992	5.1	116.97
2016-05-01	BR		4.266129032258065				12.86290322580645	9.483870967741936	20.93548387096774	49.67741935483871				1.125							108.471014819196	11.2	97.59585752368351
2016-05-01	CA		1.23782991202346				5.444026548672566	17.40688172043011	12.35483870967742	27.30752688172043				3.527586206896552							101.36785213852	7	98.84915486861399
2016-05-01	FR		1.841037735849057				7.489372599231754	27.52337662337662	13.6696542893726	41.33870967741935				1.169146005509642							100.5	10	99.2188586074212
2016-05-01	IN		7.129225352112676				11.19611307420495	15.08566308243728	79.17977528089888	124.3610223642172				3.977816901408451							105.196047178833	9.65	100.538988693161
2016-05-01	IT		.1				20.97627118644068	37.67175141242938	13.70673076923077	46.95798319327731				1.325842696629213							99.8	11.6	100.031742669427
2016-05-01	JP		3.468305304010349				7.400806451612904	35.89334677419355	20.62600806451613	56.69858870967742				3.810322580645161							99.97454823110211	3.2	99.8564811420741
2016-05-01	UK		3.662295081967213				9.054769230769232	24.68754045307444	17.19145299145299	44.26881720430107				4.115636363636363							100.8	4.9	100.231916487858
2016-05-01	US		2.665407725321888				6.952327447833066	25.37260351673284	16.50597014925373	29.03691084611016				.8973101265822785							239.557	4.8	117.32
2016-06-01	BR		5.334999999999999				13.96	7.851666666666667	21.9	52.93333333333333				1.416666666666667							108.850586691049	11.2	97.57640033423461
2016-06-01	CA		1.012341772151899				4.538028169014084	16.02866666666667	9.300000000000001	22.14666666666667				4.454621848739496							101.047574564623	6.9	98.8196161646548
2016-06-01	FR		1.625520833333334				6.888030888030888	23.27265725288832	12.85271317829457	37.44026845637584				1.087246376811594							100.63	10	99.12530730416741
2016-06-01	IN		6.602247191011236				9.518604651162793	12.67950819672131	71.9375	117.0841750841751				3.263295880149812							105.961109340134	8.91	100.600652477593
2016-06-01	IT		.1				18.65666666666666	42.76888888888889	14.04878048780488	49.68510638297872				1.492045454545455							99.90000000000001	11.7	100.074289134556
2016-06-01	JP		3.103355704697987				7.059645464025026	28.50031282586027	16.13347236704901	43.59332638164755				3.412947976878613							99.8727411555103	3.1	99.81685711949871
2016-06-01	UK		3.556521739130435				8.234444444444444	18.60603015075377	14.51134380453752	37.64444444444445				3.610740740740741							101	4.9	100.223936475227
2016-06-01	US		2.741938325991189				6.6064807219032	25.55401288810779	19.2833078101072	31.42095914742451				1.206209150326798							240.222	4.9	117.55
2016-07-01	BR		5.949999999999999				14.6	6.75	30.33333333333333	66.66666666666667				1.433333333333334							109.416696328775	11.3	97.5557004731841
2016-07-01	CA		.8821428571428571				3.211904761904762	15.02888888888889	7.888888888888889	19.97777777777777				5.184							100.8073663842	7	98.8383812684889
2016-07-01	FR		1.611111111111111				5.317948717948718	21.7948717948718	11.87179487179487	29.6				1.087878787878788							100.25	9.800000000000001	99.066776710011
2016-07-01	IN		5.472727272727273				9.9625	9.746874999999999	49.73333333333333	102.2				3.184848484848485							107.108702582085	8.51	100.647566980721
2016-07-01	IT		.1				17.41666666666667	51.20625	18	60.125				1.514285714285714							100.1	11.5	100.123204509862
2016-07-01	JP		2.872602739726027				6.214583333333334	18.88020833333333	21.77083333333333	50.20833333333334				3.99010989010989							99.6691270043268	3	99.78626343825719
2016-07-01	UK		4.1				4.825396825396825	17.9280701754386	10.10526315789474	21.16129032258064				2.833333333333333							100.9	5	100.219773973831
2016-07-01	US		2.366355140186916				5.664462809917355	23.89824561403509	16.49230769230769	32.11111111111111				1.250769230769231							240.101	4.8	117.91
2016-12-01	BR		3.945454545454545				12.3	20.9	21.5	52.5				.8916666666666667							110.802040856179	11.9	97.83793447556
2016-12-01	CA		1.661904761904762				7.302247191011236	12.87888888888889	5.833333333333333	21.88888888888889				1.286363636363636							100.487088810302	7	99.3084590984115
2016-12-01	FR		2.205882352941177				15.50128205128205	7.586538461538462	23.77333333333333	67.57142857142857				1.027142857142857							100.65	10	99.3525400867719
2016-12-01	IN		11.60121951219512				17.61604938271605	12.17333333333333	103.98	194.2906976744186				5.239024390243903							105.196047178833	6.4	100.687739590704
2016-12-01	IT		.1				32.62777777777777	10.98888888888889	37.83333333333334	99.1304347826087				2.283333333333333							100.3	11.8	100.39779904
2016-12-01	JP		4.373076923076924				10.17708333333333	19.50364583333333	9.140625	32.13541666666666				3.105917159763313							100.178162382286	3	99.9438977829282
2016-12-01	UK		6.466666666666667				16.12833333333333	10.31916666666667	21.42990654205608	56.70833333333334				2.359574468085106							102.2	4.7	100.329494219947
2016-12-01	US		3.534599156118144				12.7548	14.48878205128205	15.25373134328358	32.83040935672515				2.408536585365854							242.637	4.7	119.33
2017-01-01	BR		4.15				10.92295081967213	13.43548387096774	14.95161290322581	38.90163934426229				.84							111.223142902275	12	98.0268175401342
2017-01-01	CA		1.845161290322581				9.185900216919739	12.22025862068966	7.054347826086956	28.58405172413793				2.704761904761905							101.047574564623	6.8	99.45510000332359
2017-01-01	FR		2.571584699453552				15.30663129973475	12.41885790172643	25.03333333333333	70.795197740113				1.25191637630662							100.41	9.699999999999999	99.4933248316989
2017-01-01	IN		9.801415094339625				18.55	14.40348258706468	92.37918215613382	172.3193832599119				6.133254716981132							104.813516098183	5.93	100.679421920959
2017-01-01	IT		.1				30.1530303030303	16.06468085106383	33.60606060606061	99.81694915254238				2.241592920353983							100.6	11.7	100.463313474728
2017-01-01	JP		4.354743589743589				10.61116910229645	22.48016701461378	11.53966597077244	40.46972860125261				3.244784580498866							99.97454823110211	3	100.052027056234
2017-01-01	UK		5.227868852459016				15.92387096774193	12.02674230145867	18.75135135135136	54.30703259005146				2.744230769230769							101.8	4.6	100.368961735187
2017-01-01	US		3.197112211221122				12.04084177708496	15.7662703379224	13.97103448275862	33.20842824601367				1.970025510204082							243.618	4.7	119.58
2017-02-01	BR		3.618181818181818				10.28571428571429	15.73035714285714	19.58928571428572	45.61818181818182				1.119230769230769							111.590186118211	12.6	98.2371876121657
2017-02-01	CA		1.770979020979021				8.205825242718447	15.0578947368421	8.154761904761905	27.40909090909091				2.608119658119658							101.447921531994	6.6	99.604482417261
2017-02-01	FR		2.878947368421053				12.3120253164557	17.68431061806656	18.88924050632912	54.59228187919463				1.042272727272727							100.53	9.6	99.6485761440709
2017-02-01	IN		8.772987012987013				19.45699481865285	17.84891891891892	88.90836653386454	167.6917475728155				7.55984251968504							104.813516098183	5.01	100.676527905044
2017-02-01	IT		.1				28.13769841269841	17.14107142857143	31.27777777777778	92				1.724770642201835							101	11.6	100.531352593947
2017-02-01	JP		3.896527777777778				9.521229050279327	26.52371364653244	11.07486033519553	38.77877094972067				3.180866425992779							99.8727411555103	2.9	100.170392787263
2017-02-01	UK		3.005521472392638				11.82003577817531	17.92208258527828	17.13636363636364	46.11510791366906				3.095934959349594							102.4	4.6	100.40590327503
2017-02-01	US		2.872990063233966				11.52413209144792	20.06035976015989	16.02354788069074	32.6580766813325				2.468852459016393							244.006	4.6	119.9
2017-03-01	BR		3.49344262295082				8.79516129032258	12.14032258064516	15.56451612903226	34.98360655737705				1.018032786885246							111.869064718435	13.2	98.449126299307
2017-03-01	CA		1.47969696969697				6.305816554809843	17.2152688172043	9.225806451612904	23.57634408602151				5.779220779220779							101.688129712417	6.7	99.74466611716269
2017-03-01	FR		2.647305389221557				10.93026706231454	22.77127976190476	16.4559043348281	45.18847352024922				1.103271028037383							101.17	9.6	99.8138884847737
2017-03-01	IN		7.107582938388626				16.91279620853081	17.15331753554502	78.94927536231884	142.8741721854305				6.583054892601433							105.196047178833	4.67	100.682960081503
2017-03-01	IT		.1				28.49677419354839	30.32295081967213	23.32616487455197	72.03870967741935				1.253333333333333							101	11.7	100.600344723886
2017-03-01	JP		3.84398447606727			80.66666666666667	9.228179043743641	31.52517838939857	15.45981688708037	51.75279755849441			1016.583333333333	3.298789878987899	10.11666666666666						99.8727411555103	2.8	100.290897486723
2017-03-01	UK		2.672254335260116				10.55056542810986	21.04846526655897	15.79023508137432	39.30681818181818				2.533948339483395							102.7	4.5	100.437496015665
2017-03-01	US		2.77109634551495				9.342138364779874	23.79183082271147	16.43484626647145	28.79375				.987536231884058							243.892	4.4	120.26
2017-04-01	BR		3.295				9.029999999999999	11.98	16.2	37.38333333333333				1.091228070175439							112.025672917396	13.7	98.6476452796804
2017-04-01	CA		1.384615384615385				4.86367816091954	17.41511111111111	9.033333333333331	20.32				6.694318181818182							102.008407286315	6.5	99.86445762080921
2017-04-01	FR		2.312154696132596				9.090158730158731	28.11084529505582	15.89952153110048	45.36666666666667				1.442233009708738							101.26	9.5	99.9847709553751
2017-04-01	IN		7.484210526315789				11.6516129032258	17.29736147757256	83.51538461538462	138.5686274509804				4.511578947368421							105.961109340134	3.87	100.700801126268
2017-04-01	IT		.1			20.16666666666667	21.21962962962963	38.71554621848739	17.57777777777778	57.93666666666667				2.003333333333333	25.86666666666666						101.4	11.2	100.66989236373
2017-04-01	JP		3.457506702412868				8.055104166666666	34.8453125	15.49270833333333	48.00208333333333				3.460449438202247							100.279969457877	2.8	100.413215487371
2017-04-01	UK		3.079428571428571				8.604666666666667	24.39433333333334	14.43603603603604	36.145				2.717472118959108							103.2	4.4	100.463839261537
2017-04-01	US		2.571054852320675			54	7.066303436714167	25.73134684147795	15.60347322720695	27.81392627267408			1012.75	1.104755043227666	5.5	128.75				7.5	244.193	4.4	120.51
2017-05-01	BR		4.309677419354839				12.05161290322581	8.633870967741935	19.58064516129032	47.91935483870968				1.20655737704918							112.37299510087	13.6	98.8227789453842
2017-05-01	CA		1.187820512820513			60.93333333333334	4.730201342281879	15.6352688172043	10.43010752688172	21.6			1007.416666666667	5.099646643109541	7.816666666666667						102.168546073263	6.6	99.9550513691389
2017-05-01	FR		1.710169491525424				8.167503924646782	27.82327044025157	12.87931034482758	38.43163097199341				1.072558139534884							101.31	9.6	100.1563635309
2017-05-01	IN		6.585359801488834				11.4905612244898	16.61641791044776	72.24187725631769	126.610599078341				4.081637717121589							106.343640420784	4.03	100.730850467034
2017-05-01	IT		.1				19.02114695340501	41.21707317073171	13.79569892473118	47.3				1.623577235772358							101.2	11.4	100.740075534968
2017-05-01	JP		3.302222222222222				7.324193548387097	36.37308467741936	18.64516129032258	52.68245967741935				3.787663755458515							100.381776533469	3	100.539505293272
2017-05-01	UK		4.323463687150838				8.319709208400646	22.97216828478964	16.38879456706282	43.07754442649435				3.780935251798561							103.5	4.4	100.486355925982
2017-05-01	US		2.4545			66.875	6.31301535974131	25.45023041474654	16.55586987270156	27.96766743648961			1015.4375	1.016366158113731	11.2125	212.5				5.5	244.004	4.4	120.8
2017-06-01	BR		5.575				14.54333333333333	6.716666666666667	23.38333333333333	55.58333333333334				1.308333333333333							112.114533569547	13.3	98.9704328952884
2017-06-01	CA		.9603333333333334				4.211990950226244	15.85222222222222	9.844444444444443	22.67555555555555				4.118587360594796							101.848268499366	6.5	100.013099859182
2017-06-01	FR		1.805				6.863344594594595	28.96218057921635	15.55084745762712	40.80070546737213				1.3703125							101.32	9.5	100.322707293165
2017-06-01	IN		5.931266846361186				9.616304347826088	10.88455284552846	55.56734693877551	103.7905236907731				3.739353099730458							107.108702582085	4.12	100.773108688906
2017-06-01	IT		.1				16.64777777777778	51.99194915254238	16.55555555555556	54.4				1.112820512820513							101.1	11.2	100.810720898676
2017-06-01	JP		3.044161073825503				6.590520833333333	31.81229166666667	15.753125	45.08020833333333				3.576346604215456							100.279969457877	2.8	100.669110870845
2017-06-01	UK		4.042690058479532				6.955666666666666	19.71359060402684	13.57089552238806	34.48571428571429				3.975294117647058							103.5	4.3	100.50668848725
2017-06-01	US		2.441334488734836				6.412562814070352	23.62425328554361	18.06268656716417	30.02329749103943				1.105825242718447							244.163	4.3	121.14
2017-07-01	BR		2.575				7	15.375	18	39.25				.85							112.383667659614	13	99.0946830180763
2017-07-01	CA		1.015				3.053333333333333	15.47333333333333	9.166666666666666	22.53333333333333				2.6125							101.92833789284	6.3	100.045830540514
2017-07-01	FR		1.514285714285714				4.02	21.6025	9.199999999999999	21.60526315789474				1.58							100.97	9.6	100.47592646166
2017-07-01	IN		5.604166666666667				10.1375	7.633333333333333	47.8125	90.07692307692308				3.9875							109.021357985336	3.37	100.82720781099
2017-07-01	IT		.1				13.62777777777778	37.875	9.833333333333334	33.45				1.05							101.2	11.4	100.880638674823
2017-07-01	JP		2.715555555555556				6.2171875	15.56875	16.90625	41.03125				3.67037037037037							100.076355306694	2.8	100.793098815171
2017-07-01	UK		4.95				4.24	18.2375	11.52941176470588	28.925				1.992857142857143							103.5	4.3	100.525994121671
2017-07-01	US		2.305555555555556				4.665822784810127	22.91388888888889	17.5	33.80357142857143				.8552631578947368							244.243	4.3	121.44
2018-01-01	BR		3.801612903225806				9.67741935483871	15.00967741935484	15.17741935483871	38.75806451612903				.8105263157894738							114.398693152916	11.8	99.684262134653
2018-01-01	CA		1.420648967551623	-17		72.33333333333333	9.153642384105961	13.64694323144105	6.526881720430108	31.12663755458515			1023.983333333333	2.685823754789272	-14.48333333333333	140				5.15	102.64896243411	6	100.317643574572
2018-01-01	FR		1.723809523809524			87	10.32784974093264	17.6798825256975	13.08748317631225	37.07536231884058			1013	1.052118644067797	5.5						101.75	9.199999999999999	100.754092940841
2018-01-01	IN		10.26740088105727				17.78938053097345	14.30902934537246	100.3666666666667	182.191235059761				8.414977973568282							110.168951227287	5.01	101.323428107043
2018-01-01	IT		.1				25.79926199261993	10.65708333333333	30.22789115646259	87.77846153846154				1.225190839694656							101.5	11.1	101.031449613616
2018-01-01	JP		4.056387096774193				10.22724520686176	21.22976791120081	10.94550958627649	37.06155398587286				3.199680851063829							101.298040213795	2.4	101.112964608924
2018-01-01	UK		4.865591397849462				11.435	16.7878640776699	13.6672760511883	36.82271944922547				2.717090909090909							104.5	4.2	100.532104925449
2018-01-01	US		3.747368421052632			26.125	12.6062091503268	15.39163568773234	19.15983606557377	35.40738636363636			1022.75	1.278461538461538	7.85						248.859	4	123.11
2018-02-01	BR		3.375999999999999				8.239285714285714	13.43035714285714	14.26785714285714	37.07843137254902				.8777777777777778							114.764808320265	12.2	99.7643873988772
2018-02-01	CA		1.422727272727273	-18.66666666666667		70.91666666666667	8.453975903614458	15.10717703349282	6.512195121951219	29.61483253588517			1021.666666666667	1.63215859030837	-17.71666666666667	223.3333333333333				3.733333333333333	103.20944818843	5.9	100.416039048726
2018-02-01	FR		2.082142857142857			92.28571428571428	12.17460992907802	17.1314332247557	19.17561683599419	55.17151607963247			1008	1.330434782608696	-4.814285714285715						101.72	9.300000000000001	100.718094907439
2018-02-01	IN		9.51				17.86201372997712	15.83514150943396	92.57807308970099	152.5567451820129				9.314772727272729							109.786420146637	5.87	101.413257835647
2018-02-01	IT		.1				23.9936507936508	16.89196428571429	21.65714285714286	70.61688311688312				1.189312977099237							101.5	10.8	100.991378464787
2018-02-01	JP		3.938968481375358				11.00055803571429	24.94408482142857	13.74441964285714	46.26674107142857				3.439340400471143							101.298040213795	2.5	101.124173796449
2018-02-01	UK		3.180346820809249				12.13839285714286	18.67679856115108	14.7421875	38.44				2.080075187969925							104.9	4.2	100.514564258823
2018-02-01	US		3.316487455197132				10.85783972125435	16.77688710754843	17.76285714285714	32.1186119873817				1.250243111831442							249.529	4.1	123.43
2018-03-01	BR		4.264705882352941				10.57	15.15333333333333	18.33333333333333	49.05882352941177				.8636363636363637							114.868053725506	12.6	99.8331155527371
2018-03-01	CA		1.533333333333333				6.507674943566592	17.78838709677419	8.075268817204302	24.78924731182796				7.702904564315352							103.369586975379	5.9	100.517743429763
2018-03-01	FR		1.974152542372881				10.89170854271357	24.10070621468926	14.9321608040201	41.36499321573948				1.352032520325203							102.75	9.300000000000001	100.691004569074
2018-03-01	IN		8.511777777777779				13.91266666666667	18.96599099099099	85.26706231454006	140.8627858627859				6.917111111111111							109.786420146637	6	101.498590348049
2018-03-01	IT		.1				24.26767676767677	23.51388888888889	20.79099678456592	65.5906432748538				2.168421052631579							101.8	10.9	100.948512096104
2018-03-01	JP		3.633720930232558				9.381331987891018	30.14045407636739	15.66028225806452	47.15625				3.921276595744681							100.99261898702	2.5	101.126669333944
2018-03-01	UK		3.301104972375691				11.13258064516129	21.28705501618123	16.6032315978456	44.23965517241379				2.521014492753623							105.1	4.2	100.506191194056
2018-03-01	US		2.913564929693962				8.428719172633253	24.12427578215528	15.15331491712707	27.97286374133949				1.398632218844985							249.577	4	123.81
2018-04-01	BR		3.895				10.615	14.14833333333333	20.38333333333333	49.96666666666667				1.314285714285715							115.120714953163	13.1	99.8979358749034
2018-04-01	CA		1.483489096573209				5.444570135746607	19.38888888888889	10.6	25.34666666666667				4.632286995515695							103.609795155802	5.9	100.615734377778
2018-04-01	FR		1.626068376068376			67.88260869565217	9.303234501347708	29.38786482334869	17.27247579529737	41.23428571428571			1017.994117647059	1.250409836065574	14.43478260869565				6.981818181818181	3.370588235294118	102.92	9.199999999999999	100.677776773892
2018-04-01	IN		7.468205128205128			45.05102040816327	12.13052631578947	17.58258426966292	77.52857142857143	122.9726651480638			1008.744897959184	5.419537275064267	30.56122448979592				9.117647058823527	3.042	110.168951227287	5.57	101.57838052726
2018-04-01	IT		.1				20.52289562289562	34.74401544401545	20.80923076923077	57.39718309859155				1.918974358974359							101.9	11	100.909441437832
2018-04-01	JP		3.386717752234993				7.822627737226277	34.50749464668094	20.34723670490094	54.79666319082377				4.124807056229328							100.890811911428	2.5	101.112997210158
2018-04-01	UK		2.777777777777778			80.49642857142858	9.258666666666668	24.01033333333333	16.13427561837456	43.43684210526316			1006.660714285714	3.1	7.682142857142857				9.6	4.560714285714286	105.5	4.2	100.509271293967
2018-04-01	US		2.760223367697594			50.04444444444445	7.247677261613692	27.30524433849821	19.36418816388468	29.48602022605592			1019.433333333333	.9169354838709678	12.68888888888889	123.6666666666667			6.877777777777777	2.322222222222222	250.227	4	124.09
2018-05-01	BR		4.320689655172414			79.03030303030303	11.45344827586207	13.30862068965517	23.41379310344828	55.6551724137931			1020.666666666667	1.117543859649123	18.56666666666666						115.581259064183	12.9	99.9671606199106
2018-05-01	CA		1.257771260997068	7.555555555555555		62.35281690140845	5.161925601750547	18.92419006479481	12.20879120879121	29.87257019438445			1012.912592592593	7.748263888888889	16.50985915492958	88.97058823529412			6.959504132231405	2.642767295597484	103.76993394275	6	100.703435430787
2018-05-01	FR		1.446774193548387			75.48004987531172	7.778953922789539	28.91	16.99492385786802	44.4453125			1015.920698254364	1.239682539682539	17.38977556109726				4.56983695652174	2.307416879795396	103.36	9.199999999999999	100.679256533239
2018-05-01	IN		7.433923303834808			25.8507614213198	10.45032467532468	18.59494584837545	73.13488372093023	118.3025			636.6209039548022	5.246607669616519	18.88072916666667	181.2			10.00227272727273	.314	110.551482307938	5.14	101.652273580234
2018-05-01	IT		.1			70.92268041237114	14.9758064516129	35.55050847457627	15.84848484848485	49.1606648199446		1.4	1003.535567010309	1.309767441860465	17.46443298969072				4.667261904761905	2.670984455958549	102.2	10.6	100.878743044202
2018-05-01	JP		3.14639423076923			62.25461538461538	7.354939516129033	33.09173387096774	16.81149193548387	47.11391129032258		57.31194029850747	1006.909266409266	3.896409714889124	19.24412331406551				4.53110599078341	2.37911877394636	101.094426062611	2.2	101.075422554383
2018-05-01	UK		2.364705882352941			72.76695906432748	8.857096774193549	26.74168012924071	18.98625429553265	49.92409240924093			1020.516081871345	2.121369863013698	14.64853801169591				6.19271523178808	2.876829268292683	105.9	4	100.523080948139
2018-05-01	US		2.532384937238493			54.23098290598291	6.852303754266211	25.29083665338645	19.41891891891892	31.58381502890174		0	992.6817307692309	1.086129032258065	13.81048128342246	6.358208955223881			5.234378378378379	1.751863684771033	250.792	3.8	124.55
2018-06-01	BR		5.591525423728813			77.52500000000001	15.46333333333333	7.416666666666667	26.41666666666667	59.3728813559322			1021.425	1.312765957446808	18.875						117.037599308449	12.7	100.042342455455
2018-06-01	CA		1.308169014084507	10.23214285714286		66.17613636363636	4.422302158273381	16.14065420560748	9.308823529411765	24.02803738317757			1011.009318181818	6.330970149253732	17.63636363636364	143.25			6.416363636363636	2.441647597254005	103.689864549276	6.1	100.774666335185
2018-06-01	FR		1.377215189873418			70.54062078272604	6.774774774774775	28.58922852983988	15.15465268676278	38.15143246930423			1016.189338731444	1.56997084548105	19.7468286099865				5.27162726008345	2.726960110041265	103.37	9.1	100.695762242579
2018-06-01	IN		6.042675159235669			34.23343023255813	9.73843537414966	12.69309090909091	78.34196891191709	109.3633879781421			613.6634615384616	3.758785942492013	19.16887608069164	173.1166666666667			10.59320388349514	.3436781609195402	111.316544469238	5.75	101.720287746747
2018-06-01	IT		.1			61.51030303030304	13.36722972972973	42.50136054421768	13.49006622516556	44.74698795180723			1003.753636363636	1.311555555555556	20.65060606060606				5.463973063973064	2.732098765432099	102.4	10.8	100.859362199583
2018-06-01	JP		2.708982035928144			69.28572916666667	6.566144200626959	26.88265412748171	14.88401253918495	40.59038662486938		51.42254335260116	1000.778645833333	3.335452586206896	21.349375				4.572355769230769	1.963361169102296	100.99261898702	2.4	101.011588843914
2018-06-01	UK		2.063445378151261			69.17562604340567	7.484666666666667	23.176	15.39439252336449	40.235			1019.110166666667	2.245107398568019	16.75716666666667				6.503873239436619	2.705602716468591	105.9	4	100.544900893538
2018-06-01	US		2.549237288135593			51.97631578947368	6.249351771823682	23.03122437024019	20.02953020134228	33.2447885646218		135.84	994.10216374269	1.157296466973886	15.42730994152047	0			5.190694935217903	1.746518431831481	251.018	4	124.71
2018-07-01	BR		6.4			73	16.95	12.05	43.5	99.5			1018.5	1.1	19.35						117.423899532554	12.4	100.110145803158
2018-07-01	CA		1.345454545454546	24		70.55714285714285	3.314285714285714	22.5	5.5	35.57142857142857			1012.185714285714	1.775	22.34285714285715	200			6.428571428571429	2.792857142857143	104.170280910122	5.8	100.824379781658
2018-07-01	FR		1.2			58.04166666666666	6.196153846153846	41.62608695652174	17.65217391304348	48.45454545454545			1009.920833333333	1.225	24.575				4.965217391304348	2.543478260869565	103.28	8.9	100.729700034562
2018-07-01	IN		6.155555555555555			43.725	8.23	10.24	53.5	89.23076923076923			635.8818181818182	3.13	21.425	236.7			8.466666666666667	.6444444444444444	115.141855275741	5.66	101.782540052274
2018-07-01	IT		.1			55.55454545454545	10.51111111111111	53.16666666666666	13.9	50.45454545454545			1011.145454545454	1.4	24.65454545454545				5	2.65	102.7	10.4	100.852483192433
2018-07-01	JP		1.969230769230769			65.765625	3.9	10.47741935483871	15.51612903225806	35.41935483870968		49.8	1010.3125	3.614285714285713	26.203125				5.746666666666667	2.596875	100.99261898702	2.5	100.93204868306
2018-07-01	UK		2.65			57.23	6.88	34.045	18.88888888888889	47.05			1014.87	2.65	21.025				5.926315789473684	2.6	105.9	4	100.570425055765
2018-07-01	US		2.3925			51.52105263157895	5.012820512820513	24.25614035087719	17.92	45.28571428571428		0	995.682456140351	1.078260869565217	16.87719298245614	0			4.910526315789474	1.747368421052632	251.214	3.8	125.05
2018-12-01	BR		1.9		18	69.5	5.300000000000001	24.4	20	57			1012.55	1.1	24.25				6.35	2.25	118.34034751166	11.6	100.107732695109
2018-12-01	CA		1.983333333333333		1	83.12666666666668	10.59285714285714	4.914285714285714	8.5	35.93333333333333			1020.606666666667	2.963636363636364	-3.62				4.846666666666667	2.466666666666667	103.850003336225	5.8	100.74611734416
2018-12-01	FR		.775		4.552631578947368	87.79545454545455	12.16818181818182	8.957142857142857	15.45454545454546	50.09523809523809			1033.922727272727	1.366666666666667	6.122727272727272				2.452380952380953	1.663636363636364	103.47	8.800000000000001	101.227154410425
2018-12-01	IN		11.91111111111111		7.85	54.77894736842105	23.25555555555556	15.7	156.7692307692308	227.9473684210526		3	1012.982352941176	8.105555555555556	22.48947368421053	225.3			9.199999999999999	.9388888888888888	115.141855275741	7.02	101.999834937151
2018-12-01	IT		.1		1.642857142857143	65.99166666666666	23.08	11.57777777777778	33.3	100			1024.608333333333	1.383333333333334	5.883333333333333				4.063636363636364	1.99	102.3	10.2	100.965768723587
2018-12-01	JP		3.4		2.628571428571429	54.690625	5.821875	20.61875	6.5625	22.78125		99	1024.45	2.425	3.834375				3.979310344827585	1.690322580645161	101.501654364978	2.5	100.790419495009
2018-12-01	UK		3.475		6.785714285714286	84.035	7.58	20.32	10.44444444444444	26.25			1033.295	1.291666666666667	9.105				7.244444444444444	3.073684210526316	107.1	3.9	100.702553238818
2018-12-01	US		3.113157894736842		6.616216216216216	65.09649122807018	9.531578947368422	12.92115384615385	14.08	33.10714285714285			981.4649122807018	1.122222222222222	5.035087719298246	0			5.810526315789473	1.885964912280702	252.767	3.9	126.32
2019-01-01	BR		2.72741935483871		19.39032258064516	73.34193548387097	10.05483870967742	18.81129032258064	18.35483870967742	48.32258064516129			1014.162903225806	1.059677419354839	24.99677419354838				3.52258064516129	1.645161290322581	118.718991334926	11.6	100.115001704514
2019-01-01	CA		1.59		2.9475	79.05096774193548	8.409756097560976	9.224115044247789	8.800000000000001	27.12043010752688			1014.089247311828	3.318927444794952	-5.150322580645161	0			7.248387096774193	3.345161290322581	103.930072729699	5.9	100.721937440598
2019-01-01	FR		.7759183673469388		2.959205020920502	79.39584415584416	12.28280839895013	15.66110325318246	17.23435419440746	47.65813253012048			1017.825714285714	1.075080906148867	4.073636363636363				6.824800000000001	3.517662337662338	103.01	8.800000000000001	101.371634076383
2019-01-01	IN		9.476043557168785		10.591921005386	60.98879456706282	19.45394265232975	14.25092250922509	123.9429280397022	186.9098639455783		54.21111111111112	1010.503036053131	7.95394265232975	23.02546689303905	197.3096774193548			9.233333333333333	.9523297491039426	117.437041759643	6.86	102.01987416725
2019-01-01	IT		.1		2.772027972027972	68.75537190082645	25.876	12.36452830188679	29.13289036544851	88.75830815709969		.7	1011.802479338843	2.035294117647059	4.18732782369146				4.294871794871795	2.175	102.4	10.4	100.999030476652
2019-01-01	JP		3.879977116704806		2.721678321678322	55.83013144590496	10.03668699186992	22.16443089430894	11.1900406504065	38.48882113821139		77.0025	1012.499393326593	2.749640287769784	5.011830131445905				4.623575418994414	2.154786150712831	101.501654364978	2.5	100.854752836831
2019-01-01	UK		4.775600000000001		3.58128078817734	82.73822580645161	15.17645161290322	14.05467741935484	14.73937153419593	39.95065789473684			1021.023225806452	2.841134751773049	5.048709677419355				6.626970227670753	3.14070945945946	106.4	3.9	100.736756493366
2019-01-01	US		3.212942191544435		5.870029239766081	54.74149117814456	11.654425942156	15.29308411214953	14.90838709677419	32.07768115942029		0	983.447296528173	1.135464231354642	2.402276607854297	0			5.50865110984633	1.946499715424018	252.718	4	126.65
2019-02-01	BR		3.183333333333334		18.86071428571429	75.8125	9.37962962962963	13.97592592592593	15.62962962962963	40.38888888888889			1014.8875	1.248148148148148	23.89642857142857				4.044642857142857	2.246428571428571	119.229418057467	12	100.143722382124
2019-02-01	CA		1.679395604395604		-4.806122448979592	76.46785714285714	8.524821002386634	11.37112171837709	8.761904761904763	29.86428571428572			1015.421428571429	2.099676375404531	-6.584047619047619	0			9.038333333333334	3.536666666666667	104.810836057917	5.9	100.725632276245
2019-02-01	FR		1.004090909090909		3.901422764227642	75.50683506686478	15.33511904761905	14.9651376146789	24.20119225037258	59.00816993464052			1022.830906389302	1.105882352941176	6.767310549777116				5.265443425076453	2.816939078751857	103.06	8.699999999999999	101.511798948165
2019-02-01	IN		8.158682634730539		12.90914512922465	59.57710371819961	15.75119521912351	14.46327345309381	92.4376731301939	144.5283757338552		.5599999999999999	1008.898905908096	6.641434262948208	24.55401174168297	183.2892857142857			8.907017543859649	1.05	117.437041759643	7.2	102.029928658729
2019-02-01	IT		.6644736842105263		3.726950354609929	64.3992337164751	28.84829268292683	19.81666666666666	31.78854625550661	79.65490196078432		99.2	1021.965134099617	1.983333333333333	8.268965517241378				5.086222222222222	2.25972850678733	102.5	10.5	101.03069583259
2019-02-01	JP		4.032919254658385		4.303786191536749	59.44666666666667	10.28305084745763	24.91877828054299	15.14463276836158	49.5638418079096		56.79378531073446	1012.201016949152	3.155977011494253	6.692655367231638				4.129418886198548	2.017178612059158	101.501654364978	2.4	100.938155693749
2019-02-01	UK		4.54066985645933		4.889162561576355	81.00792792792794	14.12405063291139	15.85670289855072	21.16973415132924	52.49360146252285			1022.61027027027	2.369973890339426	7.060900900900902				7.34828897338403	3.535920577617329	106.8	3.8	100.76737319934
2019-02-01	US		2.777705827937095		5.154794520547945	52.93966165413534	9.956142034548945	30.54461016949153	13.37697841726619	29.99116161616162		199.8	982.2600250626566	1.083978873239437	3.199058380414313	0			5.857080200501253	2.009341692789969	253.322	3.8	126.94
2019-03-01	BR		3.218965517241379		18.93064516129032	82.41451612903225	8.705172413793104	12.86724137931034	15.12068965517242	38.31034482758621			1016.235483870968	1.462068965517242	23.61612903225807				4.066129032258065	2.140322580645161	120.123592870499	12.4	100.190430826708
2019-03-01	CA		1.594044665012407		-7.510429447852761	70.40258064516129	7.613232104121475	13.2294623655914	9.64516129032258	30.08387096774193			1017.27376344086	2.330635838150289	-.1354838709677419	0			6.532467532467533	2.796103896103896	105.371321812237	5.8	100.762516770632
2019-03-01	FR		.1710526315789473		3.639776357827476	67.52077419354839	9.513524057217165	26.35401069518716	16.73732119635891	38.61548913043478			1020.620903225806	1.058940397350993	9.59574193548387				7.647263017356476	4.041960784313726	103.89	8.699999999999999	101.634049118901
2019-03-01	IN		7.597632058287797		13.83853046594982	51.65069444444444	14.35837837837838	15.84162162162162	84.715	130.005291005291		.6666666666666666	1006.851744186046	7.144144144144144	26.89184027777777	210.558064516129			9.644303797468352	1.173333333333333	118.202103920944	6.65	102.02854682807
2019-03-01	IT		.5120481927710844		3.634502923976608	57.34247311827957	24.91935483870968	27.4135593220339	24.27728613569322	54.65040650406504			1018.268010752688	1.791616766467066	11.61021505376344				6.259941520467836	3.103303303303304	102.8	10.1	101.057764006752
2019-03-01	JP		3.605203619909502		3.51983606557377	56.35907258064516	8.470232088799193	31.48849646821392	14.84964682139253	47.47729566094853		54.92243902439024	1007.766532258065	3.187461139896373	9.691532258064516				5.269014084507043	2.389393939393939	101.501654364978	2.5	101.025768275636
2019-03-01	UK		2.367226890756303		3.97725321888412	78.38665540540541	9.094736842105265	24.17714776632302	14.48387096774194	34.48986486486486		497	1017.1625	1.961252900232018	8.038682432432433				9.759964726631392	4.504568527918781	107	3.8	100.79156599034
2019-03-01	US		2.677126341866226		1.787179487179487	49.27394766780433	9.349058219178085	33.00208955223881	14.7704280155642	29.61882893226177		90	988.1577360637089	1.131375579598145	5.720444191343963	0			6.030699260943718	2.061240751280592	254.202	3.8	127.23
2019-04-01	BR		3.88		17.94166666666667	83.99333333333334	10.17333333333333	13.83	20.48333333333333	50.15			1013.786666666667	1.441666666666667	22.10166666666667				4.265	2.1	120.808260715143	12.7	100.246222771756
2019-04-01	CA		1.557066666666667		-.184	69.51747126436781	5.137557603686636	13.10735632183908	8.873563218390805	21.41149425287356			1013.69724137931	5.969496855345912	6.467356321839081	0			7.712790697674419	3.306744186046512	105.61152999266	5.8	100.821388378562
2019-04-01	FR		.1		5.243399339933993	68.12373333333333	8.636800000000001	29.46277777777778	16.90666666666667	43.37361111111111		598.6	1012.808933333333	.9419871794871794	11.18373333333333				6.278284923928077	3.200268817204301	104.22	8.5	101.722774233921
2019-04-01	IN		7.694594594594595		16.41264367816092	46.03321100917431	12.943359375	15.74305019305019	90.39095744680851	122.3351648351648		.475	1003.049695740365	7.275868725868726	29.66218181818182	186.5896551724138			10.32788461538462	1.363127413127413	119.349697162894	7.35	102.01378349883
2019-04-01	IT		.5616129032258065		7.764835164835165	66.60555555555555	19.552	30.29333333333333	20.01818181818182	46.1887323943662		28.78571428571428	1012.251666666667	1.331288343558282	13.65				5.774545454545454	2.942679127725857	103	10.3	101.075056104276
2019-04-01	JP		3.092848335388409		7.529005059021922	57.33706896551725	7.241056034482758	34.30452586206896	13.61099137931034	41.92780172413793		55.72558139534883	1006.414762931034	3.264758698092032	13.50215517241379				5.158312958435208	2.643844492440604	101.807075591754	2.4	101.097839632295
2019-04-01	UK		2.217857142857143		4.833333333333333	72.1770154373928	10.32681660899654	26.7461139896373	23.5843137254902	60.64930555555556			1018.122641509434	2.51559405940594	9.460720411663807				6.970442477876107	3.219725557461406	107.6	3.8	100.812982477735
2019-04-01	US		2.396248934356352		7.696407766990291	62.28939038686987	7.186412078152753	34.38276492082826	15.13025780189959	25.91121775644871		180.6909090909091	997.1186987104338	1.085475792988314	13.14437280187573	0			6.282121922626025	2.473739742086753	255.211	3.6	127.65
2019-05-01	BR		3.759016393442623		15.93387096774194	82.80645161290323	12.38225806451613	10.46612903225806	21.51612903225806	51.25806451612903			1016.420967741935	.9225806451612904	20.29354838709677				4.362903225806452	2.614516129032258	120.965332938397	12.5	100.301702418917
2019-05-01	CA		1.367258883248731		4.746857142857143	69.12172043010753	4.833479212253829	11.26236323851203	11.04705882352941	24.88336933045357		206.6	1012.868602150538	5.865819209039548	12.10645161290323	0			6.545572354211663	2.736285097192225	106.332154533929	5.4	100.884528803097
2019-05-01	FR		.1		7.497596153846154	68.35348837209303	6.971391076115485	29.10132802124834	13.08695652173913	33.08587257617729			1015.210852713178	1.060060975609756	13.57403100775194				6.5	3.249739583333334	104.33	8.6	101.762722903773
2019-05-01	IN		7.816878402903812		17.5899641577061	44.20531732418525	11.59613259668508	16.18287795992714	96.24821002386636	120.2881646655232		.6166666666666667	999.8740037950664	7.905978260869566	29.9445205479452	211.3451612903226			10.13510638297872	1.767811934900543	120.114759324195	7.03	101.983520453341
2019-05-01	IT		.4403125		10.86836734693877	71.24811827956989	14.63967741935484	30.27153284671533	12.61061946902655	30.92222222222222		53.93076923076923	1010.971774193548	1.416949152542373	15.02715053763441				6.073497267759563	3.703591160220995	103	10	101.075313304187
2019-05-01	JP		2.883718244803695		12.89476534296029	53.178125	6.708064516129032	38.70463709677419	16.27116935483871	47.64112903225806		56.53092783505155	1005.393649193548	3.671369721936149	18.65201612903226				4.789772727272728	2.521580547112462	101.807075591754	2.3	101.130337470556
2019-05-01	UK		1.796		6.585477178423236	71.79389438943895	8.586218487394959	23.59053356282272	12.30018761726079	34.5764705882353		332.4166666666667	1020.482838283828	2.586605080831409	11.77722772277228				5.796917808219178	2.768646864686469	107.9	3.9	100.836886694315
2019-05-01	US		2.256840390879479		12.39209783631232	66.13867497168742	6.397068965517242	33.47583621683967	14.82697201017812	27.58371824480369		42.18333333333333	995.2746319365798	.975436046511628	16.56626984126984	0			5.579388448471121	2.210927717700626	255.29	3.7	127.87
2019-06-01	BR		4.81		13.57666666666667	81.87666666666668	14.58666666666667	8.995000000000001	26.01666666666667	58.9			1019.973333333333	1.183333333333333	18.52333333333333				3.886666666666665	1.778333333333333	120.977397570021	12.3	100.351141793191
2019-06-01	CA		1.287002652519894		10.13214285714286	66.68577777777777	4.523720930232559	11.6352534562212	9.160493827160494	24.31963470319634			1012.438666666667	6.591614906832298	17.09622222222222	19.03448275862069			5.994700460829493	2.397459584295612	106.011876960032	5.5	100.936190033564
2019-06-01	FR		.1		13.05373376623377	65.89386666666667	7.126835781041389	30.67054886211513	15.72630173564753	35.52234636871508		294.5294117647059	1015.2368	.7896440129449838	20.054				5.6778859527121	2.739572192513369	104.58	8.5	101.743934065209
2019-06-01	IN		7.29462962962963		21.88648648648649	53.73428063943162	9.755058365758757	16.40110905730129	74.75406032482599	104.0550621669627		.3999999999999999	928.418060836502	6.328280961182994	30.76848591549296	171.5333333333333			10.03675675675676	1.856238361266294	120.879821485496	7.87	101.935866533654
2019-06-01	IT		.5151515151515151		16.26528497409326	56.32816091954023	15.51127272727273	44.02234042553192	24.24013157894737	50.28443113772455		24.34	1014.931609195402	2.713636363636363	24.77298850574713				4.971220930232558	2.279479768786127	103.1	9.6	101.05009351112
2019-06-01	JP		2.651187648456057		18.30342577487765	67.61791666666666	5.898121085594989	29.67895833333333	15.496875	42.90833333333333		48.79391891891892	999.9997916666669	3.212108108108108	21.81833333333333				4.41125	2.325443169968717	101.60346144057	2.3	101.096894557551
2019-06-01	UK		1.497510373443983		10.49555555555556	75.07368421052631	7.321052631578947	20.53055555555556	11.46019417475728	31.56942003514938			1020.938245614035	2.040625	14.88684210526316				6.809191176470588	3.37140350877193	107.9	3.8	100.865671865381
2019-06-01	US		9.610152284263959		15.1609640831758	62.40480656506448	5.892957746478872	35.94456391875747	17.81717451523546	30.46449704142012		.0043478260869565	995.4187573270808	1.131163434903047	20.36611957796014	10.17			5.149179366940211	2.047713950762017	255.159	3.6	128.13
2019-07-01	BR		5.416279069767442		10.91935483870968	74.40967741935484	15.45645161290322	11.00322580645161	27.69354838709678	62.75806451612903			1020.422580645161	1.196774193548387	17.57258064516129				4.425806451612903	2.298387096774193	121.207321607311	12	100.396530123883
2019-07-01	CA		1.172208436724566		14.75961538461538	69.8752688172043	3.995164835164835	14.06387096774193	9.333333333333334	27.41935483870968			1012.708817204301	3.479384615384616	20.95655913978494	225.4193548387097			5.478774617067834	2.359956236323851	106.652432107827	5.8	100.970872751741
2019-07-01	FR		.2516304347826086		13.57109737248841	58.08103448275863	6.791760299625468	31.7915404040404	17.68883312421581	38.10078534031414			1015.08263546798	1.092429022082019	22.59137931034483				5.950851900393185	2.735479797979798	104.38	8.300000000000001	101.670284799506
2019-07-01	IN		6.536410256410257		24.46038034865293	72.92443729903538	8.000686106346484	10.06904761904762	50.54545454545455	80.64552845528455		.8526315789473684	887.4116638078903	3.841496598639456	28.8896331738437	150.0161290322581			10.30546448087432	1.738424437299035	122.027414727447	7.34	101.869644937269
2019-07-01	IT		.5339285714285714		17.61781376518219	58.39650537634409	14.7641935483871	48.23271889400922	19.62352941176471	46.21236559139785		17.01666666666667	1012.345430107527	2.436057692307692	25.81209677419355				5.468732394366198	2.506720430107527	103.1	9.6	100.991985865153
2019-07-01	JP		2.644341801385681		22.07358208955224	75.23870967741935	5.89758064516129	20.21078629032258	16.76008064516129	39.97278225806452		47.99438202247191	1001.054435483871	2.950517598343685	24.62570564516129				4.00122905027933	2.742915811088296	101.60346144057	2.3	100.973824231825
2019-07-01	UK		1.824489795918368		13.18936170212766	72.7502546689304	6.712903225806452	18.38733944954129	11.49460431654676	28.59821428571428		29	1021.865874363328	1.787899543378996	18.09847198641766				6.04955595026643	3.005739130434783	108	3.9	100.894375707991
2019-07-01	US		8.921177432542928		18.11323529411765	65.2955857385399	6.118723404255319	25.01723539618277	19.21983914209116	35.11902050113896		.0583333333333333	996.221844934918	1.048741721854304	25.84184597961495	170.2451612903226			4.893310657596372	2.188838526912181	255.685	3.7	128.35
2019-08-01	BR		3.7		11.80483870967742	74.97096774193548	11.12096774193548	15.06451612903226	22.25806451612903	46.61290322580645			1022.666129032258	1.018032786885246	18.13870967741936				5.787096774193548	3.311290322580645	121.340728591611	11.8	100.443274244392
2019-08-01	CA		1.17475		12.47045454545455	70.98860215053763	3.973903508771929	12.68469827586207	9.56989247311828	23.13636363636364			1013.095698924731	2.760567823343849	19.43505376344086	230.8064516129032			5.209032258064516	2.230603448275862	106.652432107827	5.8	100.988910342665
2019-08-01	FR		.3088397790055248		14.04572713643178	66.16499402628435	6.603229665071771	26.25587529976019	14.30824372759856	33.6516129032258			1016.608960573477	1.121146953405018	20.82138590203106				5.376990049751244	2.789127837514934	104.86	8.199999999999999	101.55232746115
2019-08-01	IN		6.111367380560131		25.0083850931677	77.9794670846395	7.853553719008264	8.957920792079207	45.37743190661479	73.04107424960506		.7809523809523808	886.7524126455907	3.879173553719009	28.06153846153846	150.2129032258065			9.815862068965515	1.515203761755486	122.409945808097	8.19	101.78397059807
2019-08-01	IT		.5788990825688074		18.2018779342723	60.93118279569893	13.43322580645161	42.67663551401869	19.56047197640118	47.43243243243244		59.64	1014.566666666667	2.139	25.42768817204301				4.880653950953678	2.203225806451613	103.5	9.4	100.895895529121
2019-08-01	JP		2.782427745664739		23.69409937888199	70.60816532258065	5.333915724563206	18.1994923857868	19.60505050505051	42.70707070707071		49.12857142857143	1000.571169354839	3.220656779661017	27.23336693548387				4.337193763919822	2.372653884964682	101.807075591754	2.3	100.748243450644
2019-08-01	UK		2.008095238095238		13.0969387755102	77.89285714285714	6.829187396351576	19.19581151832461	12.60507246376812	29.84575389948007			1017.57224025974	1.94646017699115	16.95178571428571				7.076599326599327	3.467224080267559	108.3	3.8	100.915427943292
2019-08-01	US		15.50810147299509		17.37935076645627	66.81383219954648	6.645254237288135	21.49930515344528	17.74059662775616	30.89135381114903		.02	995.6507369614512	.954403409090909	24.67769580022701	174.2548387096774			4.543970420932879	2.089084707220011	256.059	3.7	128.57
2019-09-01	CA															175.7894736842105					106.652432107827	5.6	100.993356455969
2019-09-01	IT											25.325									102.9	9.800000000000001	100.762750281786
2019-10-01	CA															176.3333333333333					106.89264028825	5.7	100.988161880306
2019-11-01	BR		3.072093023255814		16.57166666666667	80.66166666666666	7.543333333333334	16.81	16.38333333333333	37.61666666666667			1012.853333333333	.8416666666666667	21.66333333333333				5.716666666666667	2.58	122.032820824946	11.6	100.614262512887
2019-11-01	CA		1.399390243902439		-3.343979057591623	80.68301435406698	7.446511627906977	11.69431524547804	11.18032786885246	26.74939759036145			1015.925598086124	2.378064516129033	1.763397129186603	147			6.199521531100479	3.03133971291866	106.732501501301	6	100.976399293686
2019-11-01	FR		.1		5.954545454545454	85.55172839506172	10.19937578027466	14.08262548262548	12.28678304239402	34.04025974025974			1005.172345679012	.7079439252336449	7.580617283950618				7.935257214554579	5.104444444444445	104.52	8.199999999999999	101.088368892675
2019-11-01	IN		9.210562180579217		17.87274193548387	67.22447325769855	16.72986348122867	11.02290598290598	103.0269151138716	159.2538330494037		.5	877.2402044293016	5.72282793867121	26.30194489465154	211.28			10.13333333333333	.9634146341463414	125.470194453299	7.23	101.399975939113
2019-11-01	IT		.5223241590214067		9.513725490196078	84.31888888888889	18.275	12.11523809523809	17.23939393939394	43.06406685236769		36.39090909090909	1007.724444444444	2.035978835978836	11.33805555555555				5.170833333333333	4.398611111111111	102.6	9.800000000000001	100.443061036133
2019-11-01	JP		3.491176470588235		7.450738916256157	62.91104166666666	8.412004175365345	20.23350730688935	11.69624217118998	36.31419624217119		65.96642335766423	1011.851041666667	2.757614483493078	12.88541666666667				4.163372093023256	2.430393198724761	102.316110969712	2.3	99.7792078907755
2019-11-01	UK		2.827426160337553		4.615720524017467	88.69750000000001	13.384	11.30588235294118	12.97543859649123	35.70333333333333			1000.709	2.126077097505669	6.658833333333334				6.094333333333333	3.209605488850772	108.5	3.8	100.914925845375
2019-11-01	US		3.278837814397225		2.394747274529237	69.8037691401649	12.19494680851064	14.50379332897318	19.80471821756225	34.54951100244499		495.3333333333333	1007.347055359246	1.029036827195468	8.709305064782097	179.8916666666667			4.743345111896349	2.183549528301887	257.803	3.6	129.41
2019-12-01	BR				17.36785714285714	80.07352941176471							1013.335294117647		23.12794117647059		4.766666666666667	2.225	5.897058823529412	2.852941176470588	123.436262299786	11.2	100.668556402373
2019-12-01	CA				-6.859459459459459																106.732501501301	5.8	100.959287649897
2019-12-01	DE				-.7884615384615384	64.07692307692308							1021.365384615385		5.769230769230769		15.9	4.42	17.74285714285714	3.884615384615385	105.817636272712	3.2	100.630505679396
2019-12-01	FR				5.346709470304976																104.98	8.199999999999999	100.950373416895
2019-12-01	IN											.6				219.9689655172414			11.05357142857143		126.2352566146	7.6	101.225005781254
2019-12-01	IT				5.326041666666667																102.8	9.699999999999999	100.289440021063
2019-12-01	JP				3.77984496124031	65.55382955771306						62.32578947368421	1013.525782092772		8.51445523193096		3.707042253521127	2.229452054794521	3.818955042527339	2.240066225165563	102.316110969712	2.2	99.5648588356824
2019-12-01	UK				4.50990099009901																108.5	3.9	100.907821744828
2019-12-01	US				2.359323770491803							600.6				197.15					258.616	3.6	129.69
2020-01-01	BR																							Brazil	22jan2020 00:00:00	0	2020-01-01	0
2020-01-01	CA																							Canada	24jan2020 00:00:00	3	2020-01-01	0
2020-01-01	DE																							Germany	31jan2020 00:00:00	5	2020-01-01	0
2020-01-01	FR											498									104.54	8.199999999999999	100.834242303902	France	29jan2020 00:00:00	5	2020-01-01	0
2020-01-01	IN											44.25555555555556									126.2352566146	7.22	101.023837369034	India	30jan2020 00:00:00	1	2020-01-01	0
2020-01-01	IT											99.2									102.9	9.6	100.152287553605	Italy	31jan2020 00:00:00	2	2020-01-01	0
2020-01-01	JP																							Japan	31jan2020 00:00:00	15	2020-01-01	0
2020-01-01	UK																							United Kingdom	31jan2020 00:00:00	2	2020-01-01	1
2020-01-01	US																							US	31jan2020 00:00:00	8	2020-01-01	0
2020-02-01	BR		2.529850746268657		19.92727272727273	86.03200000000001	6.096551724137931	11.78620689655172	12.91149425287356	24.86436781609196			1015.136	3.212048192771085	23.256		6.906382978723404	2.786			124.004692058978	11.2	100.723096971849	Brazil	29feb2020 00:00:00	2	2020-02-01	0
2020-02-01	CA		1.54108280254777		-8.021333333333333	79.3035	7.707920792079208	15.4029702970297	7.03448275862069	27.08153477218225			1009.11144278607	3.782295081967213	-1.9605		6.548989898989899	2.95678391959799			107.212917862147	5.7	100.903119046491	Canada	29feb2020 00:00:00	23	2020-02-01	0
2020-02-01	DE		4.193103448275862		-3.571428571428572	53.75	13.66896551724138	13.14137931034483	30.3448275862069	59.17241379310344			1014.714285714286	2.072413793103448	5.321428571428571		18.5	7.15			105.617602933822	3.3	100.640000618934	Germany	29feb2020 00:00:00	66	2020-02-01	0
2020-02-01	FR		.1		4.3953125	77.51873350923482	8.891443167305237	21.54867021276596	14.48659003831418	31.69565217391304		4	1017.87671957672	.8855371900826446	8.030870712401056		8.882072829131653	4.484126984126984			104.53	7.8	100.739129330707	France	29feb2020 00:00:00	100	2020-02-01	2
2020-02-01	IN		7.88537360890302		13.50515151515151	63.53969696969696	14.07710651828299	12.04435612082671	81.47333333333333	136.2633996937213		.5	854.6547468354431	5.034181240063593	23.50757575757576	209.06	9.019047619047615	1.154103343465046			125.470194453299	7.76	100.795858449592	India	03feb2020 00:00:00	3	2020-02-01	0
2020-02-01	IT		.8228682170542636		1.78735632183908	59.8816091954023	26.94586206896552	18.4539603960396	30.48543689320388	72.51183431952663		99.2	1015.806896551724	2.165895953757225	8.586206896551724		6.756804733727811	3.639655172413793			102.8	9.6	100.033667997114	Italy	29feb2020 00:00:00	1128	2020-02-01	29
2020-02-01	JP		3.896770025839793		.3707407407407407	58.02099567099568	9.3752453653217	23.55306345733042	11.46673936750273	38.13413304252999		54.46986301369864	1014.400216450216	2.871641791044776	6.72987012987013		4.581294964028777	2.529629629629629			102.112496818529	2.4	99.38197952672969	Japan	29feb2020 00:00:00	245	2020-02-01	6
2020-02-01	UK		2.651243781094528		2.967889908256881	84.42568493150685	8.113103448275863	23.051393728223	12.4419410745234	27.41884816753927			1007.411301369863	2.872222222222222	5.88082191780822		11.29572953736655	5.364893617021277			108.6	4	100.884676156941	United Kingdom	29feb2020 00:00:00	61	2020-02-01	3
2020-02-01	US		3.037860465116279		.6969780219780221	66.13820638820639	10.9134559535334	18.93269098417068	15.60939794419971	29.60647571606476			1009.909035409035	.8478682170542635	7.141009852216749	184.6423076923077	6.028519417475728	2.698536585365854			259.248	3.5	130.52	US	29feb2020 00:00:00	25	2020-02-01	1
2020-03-01	BR																							Brazil	31mar2020 00:00:00	5717	2020-03-01	201
2020-03-01	CA																							Canada	31mar2020 00:00:00	4881	2020-03-01	82
2020-03-01	DE																							Germany	31mar2020 00:00:00	61913	2020-03-01	583
2020-03-01	FR																							France	31mar2020 00:00:00	51579	2020-03-01	3517
2020-03-01	IN																							India	31mar2020 00:00:00	1397	2020-03-01	35
2020-03-01	IT																							Italy	31mar2020 00:00:00	105792	2020-03-01	12428
2020-03-01	JP																							Japan	31mar2020 00:00:00	2255	2020-03-01	67
2020-03-01	UK																							United Kingdom	31mar2020 00:00:00	38484	2020-03-01	5141
2020-03-01	US											0									258.124	4.4	129.61	US	31mar2020 00:00:00	192079	2020-03-01	5359
2020-04-01	BR																							Brazil	30apr2020 00:00:00	87187	2020-04-01	6006
2020-04-01	CA																							Canada	30apr2020 00:00:00	29809	2020-04-01	2728
2020-04-01	DE																							Germany	30apr2020 00:00:00	159119	2020-04-01	6288
2020-04-01	FR																							France	28apr2020 00:00:00	167650	2020-04-01	24315
2020-04-01	IN											.5666666666666667									125.85272553395	23.52	88.3486193744197	India	30apr2020 00:00:00	34863	2020-04-01	1154
2020-04-01	IT																							Italy	30apr2020 00:00:00	205463	2020-04-01	27967
2020-04-01	JP																							Japan	30apr2020 00:00:00	14284	2020-04-01	481
2020-04-01	UK																							United Kingdom	30apr2020 00:00:00	177543	2020-04-01	38995
2020-04-01	US																							US	30apr2020 00:00:00	1081152	2020-04-01	66638
2020-05-01	BR		3.130434782608696		13.68387096774194	78.33225806451613	7.995652173913044	12.37391304347826	20.82065217391304	39.37717391304348			1019.359139784946	2.802222222222222	18.33548387096774				6.395588235294118	2.983870967741935	123.236731853702	12.6	91.86034102069139	Brazil	31may2020 00:00:00	516137	2020-05-01	29367
2020-05-01	CA		1.421978021978022		4.844043321299639	62.40714285714286	3.818203309692671	17.22627906976744	7.982142857142857	20.71028037383177			1015.209677419355	4.411781609195402	12.4352534562212				6.404608294930876	2.779953917050692	106.332154533929	13.4	88.2647116955817	Canada	31may2020 00:00:00	51068	2020-05-01	5173
2020-05-01	DE				9.548387096774194	60.24193548387097							1016.548387096774		17.45161290322581				18.22631578947368	6.567741935483871	106.017669611602	3.6	90.98957201290931	Germany	31may2020 00:00:00	181482	2020-05-01	8500
2020-05-01	FR		.1		9.794162826420891	63.58203592814371	4.867383512544803	28.94110275689223	12.75746714456392	28.37741046831956			1018.185185185185	.7847058823529411	16.25627240143369				7.620525059665871	3.100518134715026	104.71	7.1	79.0764417077847	France	31may2020 00:00:00	187817	2020-05-01	28751
2020-05-01	IN		5.564338781575038		19.19943741209564	54.79073033707865	6.448088235294118	13.75132352941176	55.81028938906753	83.17837078651685		.5714285714285714	847.1375000000001	3.906901615271659	29.9123595505618	178.7032258064516			9.813300492610836	1.37064606741573	126.2352566146	21.73	83.5584651800452	India	31may2020 00:00:00	190609	2020-05-01	5408
2020-05-01	IT		.3860294117647059		11.666	59.99677419354838	10.50388349514563	35.87037037037037	14.92011834319527	34.57181571815718		19.25238095238096	1014.544623655914	1.572857142857143	19.13387096774193				5.911884057971014	2.693162393162393	102.8	8.699999999999999	86.4214255306986	Italy	31may2020 00:00:00	232997	2020-05-01	33415
2020-05-01	JP		2.85		13.38140043763676	67.23402705515089	5.382206035379813	32.90374609781477	13.81770833333333	41.58272632674298		61.34261363636364	1008.219875130073	2.608178844056706	18.60218522372529				6.41401384083045	2.752786540483701	101.908882667345	2.8	92.5174804862321	Japan	31may2020 00:00:00	16741	2020-05-01	898
2020-05-01	UK		2.812334801762114		6.195652173913044	63.30806451612903	4.889032258064516	28.2542071197411	13.04677419354839	28.81612903225806			1028.907741935484	2.472026431718061	13.425				6.902317290552585	2.941166666666667	108.6	4.1	82.51848020664001	United Kingdom	31may2020 00:00:00	256145	2020-05-01	52487
2020-05-01	US		3.407833733013589		9.259531772575251	60.86736111111112	4.848976109215017	24.69935294117647	15.2735368956743	24.89941860465116		1.147826086956522	1015.173321759259	1.090229007633588	18.56487268518518	163.272131147541			6.435440047253397	3.068564787914004	255.868	13.2	117.55	US	31may2020 00:00:00	1791549	2020-05-01	107857
2020-06-01	BR																							Brazil	30jun2020 00:00:00	1412669	2020-06-01	59792
2020-06-01	CA																							Canada	30jun2020 00:00:00	55390	2020-06-01	5633
2020-06-01	DE																							Germany	30jun2020 00:00:00	194259	2020-06-01	8973
2020-06-01	FR																							France	30jun2020 00:00:00	196554	2020-06-01	29763
2020-06-01	IN																							India	30jun2020 00:00:00	585481	2020-06-01	17400
2020-06-01	IT											16.97666666666667									102.9	9.6	89.5844032054741	Italy	30jun2020 00:00:00	240578	2020-06-01	34767
2020-06-01	JP																							Japan	30jun2020 00:00:00	18605	2020-06-01	974
2020-06-01	UK																							United Kingdom	30jun2020 00:00:00	283710	2020-06-01	56199
2020-06-01	US																							US	30jun2020 00:00:00	2648798	2020-06-01	127430
2020-07-01	BR																							Brazil	31jul2020 00:00:00	2670451	2020-07-01	92728
2020-07-01	CA																							Canada	31jul2020 00:00:00	59328	2020-07-01	5719
2020-07-01	DE																							Germany	31jul2020 00:00:00	208698	2020-07-01	9141
2020-07-01	FR																							France	31jul2020 00:00:00	215135	2020-07-01	30150
2020-07-01	IN																							India	31jul2020 00:00:00	1695988	2020-07-01	36511
2020-07-01	IT																							Italy	31jul2020 00:00:00	247537	2020-07-01	35141
2020-07-01	JP																							Japan	31jul2020 00:00:00	36256	2020-07-01	1013
2020-07-01	UK																							United Kingdom	31jul2020 00:00:00	303181	2020-07-01	57349
2020-07-01	US											.0083333333333333									258.278	10.2	119.77	US	31jul2020 00:00:00	4548497	2020-07-01	153967
2020-08-01	BR		2.387096774193548		13.82795698924731	80.48064516129033	9.504301075268817	15.73225806451613	20.54301075268817	38.13655913978494			1021.481720430108	2.432258064516129	18.07849462365592				8.48	3.339784946236559	124.299579497319	13.3	97.24352267861789	Brazil	31aug2020 00:00:00	3914829	2020-08-01	121618
2020-08-01	CA		1.179892761394102		13.98006993006993	70.80498866213152	3.376978417266187	13.20229885057471	10.11290322580645	23.29587155963303			1013.6825	4.55226586102719	19.53854875283447				4.815296803652968	2.095238095238096	107.052779075198	10.3	95.3170276711019	Canada	31aug2020 00:00:00	62423	2020-08-01	5780
2020-08-01	DE		1.6		13.85483870967742	55.93548387096774	5.95625	24.6125	39.375	65.125			1014.129032258064	1.2875	23.14516129032258				16.67142857142857	4.287096774193548	106.017669611602	3.9	97.8737092460151	Germany	31aug2020 00:00:00	242381	2020-08-01	9298
2020-08-01	FR		.1		14.33023255813954	61.88721071863581	6.371709717097171	26.17872611464968	13.20245398773006	26.85880640465793			1014.134101941748	1.113846153846154	21.76549210206561				7.582307692307692	2.858388375165126	105.09	9	96.2495284181088	France	31aug2020 00:00:00	304349	2020-08-01	30501
2020-08-01	IN		4.986547085201794		25.09207920792079	80.242	5.9952023988006	8.496860986547084	34.16966966966967	59.84604316546763		.7571428571428571	851.5666169895677	3.226347305389221	28.17061340941512	146.4258064516129			9.792261904761904	1.373571428571429	129.295505259802	8.35	96.0540325458329	India	31aug2020 00:00:00	3691166	2020-08-01	65288
2020-08-01	IT		.4858657243816254		18.49594594594595	62.58360215053763	11.64354838709677	41.93333333333334	17.52058823529412	40.84699453551912		33.31111111111111	1011.121505376344	1.707425742574257	25.39677419354839				4.922543352601156	2.127595628415301	103	9.9	95.89622628914491	Italy	31aug2020 00:00:00	269214	2020-08-01	35483
2020-08-01	JP		2.520383693045563		23.51618852459016	73.6829918032787	4.901559251559251	20.02972972972973	22.02702702702703	50.36278586278586		72.45449101796406	1006.17243852459	2.615601300108342	28.56219262295082				5.754771784232365	2.534426229508197	101.908882667345	3	97.2141545211894	Japan	31aug2020 00:00:00	68385	2020-08-01	1300
2020-08-01	UK		1.794883720930232		12.83055555555556	78.57677419354839	5.721674876847291	19.15699658703072	12.1578947368421	27.07236842105263			1015.450322580645	1.828384279475982	16.94725806451613				7.226943005181346	2.995908346972177	108.8	4.9	92.43866297755361	United Kingdom	31aug2020 00:00:00	335873	2020-08-01	57896
2020-08-01	US		3.505027494108405		16.32924528301887	65.53814374646292	5.67866323907455	20.78493941142528	22.14051522248243	35.89216799091941		.0294117647058823	1012.183701188455	1.058958837772397	25.26445953593662	174.3857142857143			4.987773183697578	2.346462931522354	259.411	8.4	121.25	US	31aug2020 00:00:00	6046488	2020-08-01	182789
2020-09-01	BR																							Brazil	30sep2020 00:00:00	4817365	2020-09-01	144078
2020-09-01	CA																							Canada	30sep2020 00:00:00	75917	2020-09-01	5879
2020-09-01	DE																		16.15		105.817636272712	3.9	98.03495578805931	Germany	30sep2020 00:00:00	289219	2020-09-01	9488
2020-09-01	FR																							France	30sep2020 00:00:00	578769	2020-09-01	31761
2020-09-01	IN											.75									130.117858942398	6.68	97.7628075326467	India	30sep2020 00:00:00	6312584	2020-09-01	98678
2020-09-01	IT																							Italy	30sep2020 00:00:00	314861	2020-09-01	35894
2020-09-01	JP																							Japan	30sep2020 00:00:00	83579	2020-09-01	1575
2020-09-01	UK																							United Kingdom	30sep2020 00:00:00	453264	2020-09-01	58785
2020-09-01	US																							US	30sep2020 00:00:00	7246198	2020-09-01	205947
2020-10-01	BR																							Brazil	31oct2020 00:00:00	5537763	2020-10-01	159972
2020-10-01	CA																							Canada	31oct2020 00:00:00	106894	2020-10-01	6335
2020-10-01	DE																		17.15		105.917652942157	3.9	98.191246906686	Germany	31oct2020 00:00:00	518753	2020-10-01	10452
2020-10-01	FR																							France	31oct2020 00:00:00	1374691	2020-10-01	36495
2020-10-01	IN																							India	31oct2020 00:00:00	8184082	2020-10-01	122111
2020-10-01	IT																							Italy	31oct2020 00:00:00	679430	2020-10-01	38618
2020-10-01	JP																							Japan	31oct2020 00:00:00	101323	2020-10-01	1770
2020-10-01	UK																							United Kingdom	31oct2020 00:00:00	1011660	2020-10-01	64218
2020-10-01	US																							US	31oct2020 00:00:00	9176350	2020-10-01	230540
2020-11-01	BR																							Brazil	30nov2020 00:00:00	6341965	2020-11-01	173268
2020-11-01	CA		1.627642276422764		.0128378378378378	76.76569506726457	6.794292237442923	12.03650793650794	7.916666666666667	27.66666666666667			1015.612162162162	1.859105431309904	4.441031390134529				6.718918918918918	2.934977578475336	107.853473009942	8.699999999999999	96.8974052807142	Canada	30nov2020 00:00:00	143522	2020-11-01	7148
2020-11-01	DE		3.7		4.333333333333333	76.43333333333334	11.9	8.493103448275862	46.46428571428572	91.28571428571428			1025.766666666667	1.092857142857143	8.566666666666666				16.95	3.75	105.017502917153	3.9	98.3429119724654	Germany	30nov2020 00:00:00	1053869	2020-11-01	16248
2020-11-01	FR		.1		6.981946624803768	80.27509339975093	9.490841584158416	12.16388174807198	18.9	49.73866666666667			1023.003703703704	.784304932735426	9.510987654320989				6.095549738219895	2.776766304347826	104.73	8.1	95.02363354242949	France	30nov2020 00:00:00	2223393	2020-11-01	52383
2020-11-01	IN		8.941489361702129		15.26420289855072	62.45973837209303	15.34620060790273	10.00758513931888	109.4731012658228	153.3023255813953			839.7205167173252	4.770121951219512	24.5875	213.8066666666667			7.287234042553192	.8924418604651163	132.101026987245	6.5	98.69127723270999	India	30nov2020 00:00:00	9462809	2020-11-01	137621
2020-11-01	IT		.6282392026578073		8.003669724770642	79.28361111111111	20.30166666666666	9.819617224880384	32.20426829268293	79.24233983286908		63.33636363636364	1021.9725	2.2625	10.49694444444444				3.745508982035928	1.701176470588235	102.4	9.5	95.23432486818631	Italy	30nov2020 00:00:00	1601554	2020-11-01	55576
2020-11-01	JP		3.55810502283105		7.877368421052632	67.46915789473684	8.25614406779661	19.10349576271186	11.4364406779661	37.26694915254237		69.16454033771106	1016.306842105263	2.518011049723757	13.49252631578947				5.745825932504441	2.492736842105263	101.298040213795	2.9	98.92632384951421	Japan	30nov2020 00:00:00	148824	2020-11-01	2152
2020-11-01	UK		4.100418410041841		6.449275362318841	86.17583333333333	10.02116666666667	15.18619469026549	16.19333333333333	40.48666666666666			1019.433166666667	1.781201044386423	8.984166666666667				7.919787985865725	3.527364864864865	109.1	5.2	93.22954688899991	United Kingdom	30nov2020 00:00:00	1629657	2020-11-01	77662
2020-11-01	US		3.290089418777943		4.539033124440466	67.04779761904761	9.75583717357911	15.43693931398417	19.86397058823529	33.74702380952381		1.371428571428571	1018.800773809524	.8982822085889571	11.83458333333333	151.9376190476191			5.58510116492949	2.843214285714286	260.813	6.7	123.42	US	30nov2020 00:00:00	13667910	2020-11-01	270582
2020-12-01	BR																							Brazil	31dec2020 00:00:00	7681032	2020-12-01	195072
2020-12-01	CA																							Canada	31dec2020 00:00:00	205661	2020-12-01	8356
2020-12-01	DE																		14.16666666666667		105.517586264377	3.9	97.8675562594116	Germany	31dec2020 00:00:00	1719737	2020-12-01	33071
2020-12-01	FR																							France	31dec2020 00:00:00	2616902	2020-12-01	64267
2020-12-01	IN																							India	31dec2020 00:00:00	10286709	2020-12-01	148994
2020-12-01	IT																							Italy	31dec2020 00:00:00	2107166	2020-12-01	74159
2020-12-01	JP																							Japan	31dec2020 00:00:00	235749	2020-12-01	3492
2020-12-01	UK																							United Kingdom	31dec2020 00:00:00	2488780	2020-12-01	94998
2020-12-01	US																							US	31dec2020 00:00:00	20219869	2020-12-01	350568
2021-01-01	BR																							Brazil	31jan2021 00:00:00	9208521	2021-01-01	224648
2021-01-01	CA																							Canada	31jan2021 00:00:00	272098	2021-01-01	9794
2021-01-01	DE																		17.3		106.317719619937	3.9	97.397122539547	Germany	31jan2021 00:00:00	2216363	2021-01-01	56945
2021-01-01	FR																							France	31jan2021 00:00:00	3186354	2021-01-01	75673
2021-01-01	IN																							India	31jan2021 00:00:00	10757610	2021-01-01	154392
2021-01-01	IT																							Italy	31jan2021 00:00:00	2553032	2021-01-01	88516
2021-01-01	JP																							Japan	31jan2021 00:00:00	390740	2021-01-01	5753
2021-01-01	UK																							United Kingdom	31jan2021 00:00:00	3817176	2021-01-01	131582
2021-01-01	US																							US	31jan2021 00:00:00	26357097	2021-01-01	446554
2021-02-01	BR		2.181927710843373		19.04166666666667	80.79642857142856	6.495180722891567	12.15301204819277	14.95903614457831	32.28181818181818			1014.308333333333	3.53132530120482	22.68809523809524				8.403278688524591	3.357142857142857	130.447205346024	13.9	99.69454136580031	Brazil	28feb2021 00:00:00	10558091	2021-02-01	255179
2021-02-01	CA		1.61875		-9.292857142857145	75.46880952380953	7.119523809523809	16.2297619047619	5.940476190476191	27.10238095238095			1017.227619047619	3.083333333333333	-5.254047619047618				7.242469135802469	3.135952380952381	108.974444518583	8.300000000000001	97.7680412197892	Canada	28feb2021 00:00:00	304842	2021-02-01	10393
2021-02-01	DE		3.260714285714286		-1.142857142857143	63.19642857142857	9.171428571428573	13.68928571428572	41.75	79.53571428571429			1019.946428571429	2.182142857142857	4.982142857142857				17.82222222222222	5.592857142857143	107.017836306051	3.9	96.9258154047733	Germany	28feb2021 00:00:00	2442336	2021-02-01	70045
2021-02-01	FR		.1		3.921266233766234	75.5985313751669	8.722413793103447	18.439477303989	19.90873015873016	45.5			1017.145105820106	.8175925925925925	7.421957671957672				8.420544554455447	3.665109489051095	105.12	8.199999999999999	94.8740099334001	France	28feb2021 00:00:00	3732426	2021-02-01	85980
2021-02-01	IN		8.574509803921568		13.04363354037267	59.03603744149765	15.88319738988581	9.569494290375204	100.6068376068376	150.1564945226917		.5	847.7340946166395	5.18694942903752	23.89407176287052	213			8.020754716981131	.988767550702028	131.109442964822	6.89	98.9475096993674	India	28feb2021 00:00:00	11112241	2021-02-01	157157
2021-02-01	IT		.8003676470588235		4.677380952380952	75.12559523809524	22.93107142857143	15.9734693877551	33.00996677740864	74.8268656716418		11.23333333333333	1017.975	2.337894736842105	8.383928571428571				4.777316293929712	3.145714285714285	103.4	10.2	95.462465144211	Italy	28feb2021 00:00:00	2925265	2021-02-01	97699
2021-02-01	JP		3.82524154589372		.1200226244343891	59.56049107142857	8.32622767857143	26.71462053571429	11.50892857142857	38.48325892857143		63.37649667405765	1013.087834821428	2.639310344827586	7.995758928571428				8.972907488986785	3.259507829977629	101.60346144057	2.9	98.9398414614257	Japan	28feb2021 00:00:00	432636	2021-02-01	7897
2021-02-01	UK		3.86036036036036		1.62406015037594	78.5975	8.455277280858676	20.99229323308271	14.42142857142857	35.5125			1022.410714285714	1.796418732782369	5.326071428571429				8.72817679558011	3.841048824593128	109.4	4.9	92.36638845802921	United Kingdom	28feb2021 00:00:00	4176554	2021-02-01	148404
2021-02-01	US		2.986627417998318		-1.713085106382979	69.20192184497117	9.448044217687077	19.27360724233984	15.99733688415446	32.13954983922829		1.125	1018.262972453555	.8647482014388489	4.665919282511211	168.8367346938776			6.148361730013105	3.118882466281311	263.638	6.2	124.98	US	28feb2021 00:00:00	28764288	2021-02-01	511802
2021-03-01	BR																							Brazil	31mar2021 00:00:00	12763392	2021-03-01	322138
2021-03-01	CA																							Canada	31mar2021 00:00:00	357750	2021-03-01	10667
2021-03-01	DE																		17.40714285714285		107.517919653276	3.8	97.442747617713	Germany	31mar2021 00:00:00	2808873	2021-03-01	76342
2021-03-01	FR																							France	31mar2021 00:00:00	4611392	2021-03-01	95052
2021-03-01	IN											49.95									131.77049897977	6.5	97.3070687199008	India	31mar2021 00:00:00	12221665	2021-03-01	162927
2021-03-01	IT											.2									103.7	10.1	96.0561627760265	Italy	31mar2021 00:00:00	3584899	2021-03-01	109346
2021-03-01	JP																							Japan	31mar2021 00:00:00	475086	2021-03-01	9176
2021-03-01	UK																							United Kingdom	31mar2021 00:00:00	4345788	2021-03-01	152707
2021-03-01	US																							US	31mar2021 00:00:00	30579473	2021-03-01	548342
2021-04-01	BR																							Brazil	30apr2021 00:00:00	14675104	2021-04-01	404530
2021-04-01	CA																							Canada	30apr2021 00:00:00	473522	2021-04-01	10926
2021-04-01	DE																							Germany	30apr2021 00:00:00	3381597	2021-04-01	82850
2021-04-01	FR																							France	30apr2021 00:00:00	5571804	2021-04-01	103815
2021-04-01	IN											.5									132.321378992227	7.97	95.524281031907	India	30apr2021 00:00:00	19164969	2021-04-01	211853
2021-04-01	IT											22.5									104.1	10.2	96.6595723348032	Italy	30apr2021 00:00:00	4022653	2021-04-01	120807
2021-04-01	JP																							Japan	30apr2021 00:00:00	592771	2021-04-01	10243
2021-04-01	UK																							United Kingdom	30apr2021 00:00:00	4416623	2021-04-01	153811
2021-04-01	US											.0176470588235294									266.67	6.1	125.93	US	30apr2021 00:00:00	32468043	2021-04-01	572157
2021-05-01	BR		2.7		15.18602150537634	81.03225806451613	9.475	12.32608695652174	21.93478260869565	38.80655737704917			1019.288172043011	3.621978021978022	19.12150537634409				7.24	2.902150537634408	133.164763619258	14.7	99.554756229969	Brazil	31may2021 00:00:00	16557888	2021-05-01	463244
2021-05-01	CA		1.309677419354839		4.977060931899641	61.40967741935484	4.009555555555555	16.94086021505376	6.956989247311828	22.54408602150537			1017.617419354839	4.146666666666667	12.81784946236559				6.726898047722343	2.755698924731183	110.735971175018	8	96.93855527938901	Canada	31may2021 00:00:00	536474	2021-05-01	11128
2021-05-01	DE		2.135483870967742		11.09677419354839	60.88709677419355	5.364516129032259	22.71290322580645	31.41935483870968	51.38709677419355			1014.822580645161	2.196774193548387	18.24193548387097				18.36875	5.390322580645161	108.718119686614	3.7	98.49451909393839	Germany	31may2021 00:00:00	3681126	2021-05-01	88442
2021-05-01	FR		.1		7.648093841642229	66.83157262905162	4.944790419161676	28.09427860696517	10.40718562874251	24.23932729624838			1014.344205495818	.8132947976878612	13.32556750298686				9.427435387673956	3.451679586563307	106.2	8.1	95.90664368178329	France	19may2021 00:00:00	5863138	2021-05-01	108700
2021-05-01	IN		5.340634441087613		19.54859550561798	59.81654676258993	7.381614349775785	11.58575757575758	55.82831325301205	86.56999999999999		.5625	844.670178041543	5.022950819672131	28.79178470254957	167.5806451612903			10.05343511450382	1.300431654676259	132.872259004685	11.84	93.7041017463263	India	31may2021 00:00:00	28175044	2021-05-01	331895
2021-05-01	IT		.4768683274021352		10.30193236714976	63.24650537634409	13.05387096774193	33.33179723502304	14.10619469026549	28.9		55.46666666666667	1012.554301075269	1.812918660287081	17.13844086021505				5.670882352941176	2.48314606741573	104.1	9.800000000000001	97.2685051971371	Italy	31may2021 00:00:00	4217821	2021-05-01	126128
2021-05-01	JP		2.898904709748083		13.57469758064516	71.68114919354838	5.787600806451613	32.86663306451613	13.64516129032258	38.69758064516129		53.36917808219178	1005.239012096774	2.34516129032258	18.78639112903226				8.491552062868369	2.667943548387097	101.196233138203	2.9	99.0658603838083	Japan	31may2021 00:00:00	746487	2021-05-01	13059
2021-05-01	UK		2.510599078341014		5.808823529411764	73.65080645161291	6.589499192245557	25.29195205479452	10.87237479806139	28.11308562197092			1020.011451612903	1.601036269430052	10.49387096774194				7.422240802675585	3.168709677419355	111	4.7	96.8729223805537	United Kingdom	31may2021 00:00:00	4487339	2021-05-01	154236
2021-05-01	US		2.47790346907994		9.641274817136887	61.60029036004646	5.430892448512585	25.15137186223001	17.73678025851939	27.95221445221445		.0333333333333333	1016.481068524971	.8979166666666667	18.28310104529617	139.2355140186916			6.250440917107584	2.995316159250585	268.444	5.8	126.57	US	31may2021 00:00:00	33386435	2021-05-01	590258
2021-06-01	BR																							Brazil	30jun2021 00:00:00	18570296	2021-06-01	518488
2021-06-01	CA																							Canada	30jun2021 00:00:00	548993	2021-06-01	11210
2021-06-01	DE																							Germany	30jun2021 00:00:00	3728141	2021-06-01	90875
2021-06-01	FR																							France	30jun2021 00:00:00	5707142	2021-06-01	110161
2021-06-01	IN											2.2									134.084195032091	9.17	95.7609571084694	India	30jun2021 00:00:00	30411634	2021-06-01	399459
2021-06-01	IT											20.22									104.2	9.4	97.9655853674401	Italy	30jun2021 00:00:00	4259909	2021-06-01	127566
2021-06-01	JP																							Japan	30jun2021 00:00:00	799583	2021-06-01	14784
2021-06-01	UK																							United Kingdom	30jun2021 00:00:00	4800907	2021-06-01	154718
2021-06-01	US																							US	30jun2021 00:00:00	33782313	2021-06-01	600688
2021-07-01	BR																							Brazil	31jul2021 00:00:00	19922146	2021-07-01	556676
2021-07-01	CA																							Canada	31jul2021 00:00:00	554376	2021-07-01	11241
2021-07-01	DE																							Germany	30jul2021 00:00:00	3766765	2021-07-01	91637
2021-07-01	FR																							France	31jul2021 00:00:00	6043802	2021-07-01	110856
2021-07-01	IN																							India	31jul2021 00:00:00	31655824	2021-07-01	424351
2021-07-01	IT											42.94285714285714									104.7	9.199999999999999	98.6558372892251	Italy	31jul2021 00:00:00	4350028	2021-07-01	128063
2021-07-01	JP																							Japan	31jul2021 00:00:00	926604	2021-07-01	15193
2021-07-01	UK																							United Kingdom	31jul2021 00:00:00	5856528	2021-07-01	156550
2021-07-01	US																							US	31jul2021 00:00:00	35107385	2021-07-01	609481
2021-08-01	BR		2.907142857142857		13.5505376344086	75.45161290322581	10.61195652173913	15.34222222222222	23.91363636363636	42.91754385964913			1022.313978494624	3.583783783783784	18.39569892473118				6.371153846153846	2.913978494623656	136.331497408328	14.1	99.6113993855147	Brazil	31aug2021 00:00:00	20785196	2021-08-01	580764
2021-08-01	CA		1.352717391304348		15.8831541218638	72.12172043010753	3.679867256637168	14.16233766233766	9.956043956043956	35.53950338600451			1014.943870967742	2.6334375	20.62645161290322				5.228381374722838	2.092043010752688	111.776873290185	7.1	97.9582156728343	Canada	31aug2021 00:00:00	570654	2021-08-01	11286
2021-08-01	DE		2.690322580645161		14.09677419354839	45.58064516129032	9.71935483870968	22.27096774193548	34	57.32258064516129			1013.274193548387	3.416129032258065	26.5				13.125	4.467741935483871	110.118353058843	3.5	99.0906038198433	Germany	31aug2021 00:00:00	3942856	2021-08-01	92200
2021-08-01	FR		.1		13.70553935860058	68.03397590361446	5.304301075268817	23.25696517412935	12.40023894862604	27.24579560155239			1016.673237753883	.8818181818181817	19.16117084826762				6.53420365535248	2.785602094240837	107.05	7.8	99.4898784411845	France	29aug2021 00:00:00	6605068	2021-08-01	112824
2021-08-01	IN		5.965269461077845		24.42099290780142	79.76466380543634	7.326497005988024	8.250299401197605	49.45359281437126	76.33905579399142		.8533333333333334	845.3612184249628	4.401949025487256	28.27596566523605	168.5354838709678			9.33465909090909	1.14206008583691	135.516483064479	8.32	98.8299821886183	India	31aug2021 00:00:00	32810845	2021-08-01	439020
2021-08-01	IT		.49625468164794		17.05093167701863	55.1489247311828	11.55322580645161	41.97741935483871	17.87278106508876	37.6449864498645		50.15000000000001	1011.980107526882	1.808571428571429	24.93413978494624				5.059668508287293	2.167029972752044	105.1	9.1	99.3275293259493	Italy	31aug2021 00:00:00	4539991	2021-08-01	129221
2021-08-01	JP		2.21690294438386		22.87993951612903	80.31784274193549	4.533165322580645	17.1664314516129	12.79334677419355	30.25907258064516		50.83552278820376	1004.556149193548	2.13027139874739	26.59465725806452				7.655572519083969	2.518548387096774	101.501654364978	2.8	99.269028527175	Japan	31aug2021 00:00:00	1494372	2021-08-01	16067
2021-08-01	UK		1.789956331877729		12.25373134328358	77.89274193548387	5.462074554294976	19.00957264957265	10.5	25.79416531604538			1025.880483870968	1.843669250645995	15.94532258064516				5.338813559322034	2.162562396006656	112.1	4.3	98.1267412963978	United Kingdom	31aug2021 00:00:00	6789581	2021-08-01	159868
2021-08-01	US		2.921266614542612		18.15864197530864	69.56082352941176	6.033282789992418	21.99379799173066	22.14268440145103	39.612063867534		9.15625	1014.927741935484	1.083608815426997	24.23664705882353	151.1325966850829			4.956012084592145	2.420023557126031	272.87	5.2	128.51	US	31aug2021 00:00:00	39395057	2021-08-01	637750
2021-09-01	BR																							Brazil	30sep2021 00:00:00	21432362	2021-09-01	597032
2021-09-01	CA																							Canada	30sep2021 00:00:00	591275	2021-09-01	11371
2021-09-01	DE																		15.3		110.118353058843	3.4	99.1435904072667	Germany	30sep2021 00:00:00	4227501	2021-09-01	93638
2021-09-01	FR																							France	30sep2021 00:00:00	6843836	2021-09-01	114491
2021-09-01	IN											.85									135.847011071954	6.86	99.009037504559	India	30sep2021 00:00:00	33766707	2021-09-01	448339
2021-09-01	IT											33.69166666666667									104.9	9	99.5095724154607	Italy	30sep2021 00:00:00	4672355	2021-09-01	130921
2021-09-01	JP																							Japan	30sep2021 00:00:00	1705072	2021-09-01	17651
2021-09-01	UK																							United Kingdom	30sep2021 00:00:00	7807036	2021-09-01	164257
2021-09-01	US																							US	30sep2021 00:00:00	43539549	2021-09-01	696853
2021-10-01	BR																							Brazil	31oct2021 00:00:00	21814625	2021-10-01	608082
2021-10-01	CA																							Canada	31oct2021 00:00:00	604659	2021-10-01	11494
2021-10-01	DE																		16.23333333333333		110.718453075513	3.3	99.1831413769786	Germany	29oct2021 00:00:00	4559120	2021-10-01	95606
2021-10-01	FR																							France	31oct2021 00:00:00	6988705	2021-10-01	115294
2021-10-01	IN																							India	31oct2021 00:00:00	34285814	2021-10-01	458437
2021-10-01	IT											54.40303030303031									105.6	9.199999999999999	99.63929014508879	Italy	31oct2021 00:00:00	4771965	2021-10-01	132100
2021-10-01	JP																							Japan	31oct2021 00:00:00	1722343	2021-10-01	18267
2021-10-01	UK																							United Kingdom	31oct2021 00:00:00	9057629	2021-10-01	168820
2021-10-01	US																							US	31oct2021 00:00:00	46053283	2021-10-01	744873
2021-11-01	BR		1.852272727272728		16.61666666666667	79.27111111111111	6.612222222222223	17.19775280898876	15.58068181818182	44.83333333333334			1015.09	3.582022471910113	20.56111111111111				8.2515625	3.62	140.963387903235	12.6	100.011211063698	Brazil	30nov2021 00:00:00	22100143	2021-11-01	614985
2021-11-01	CA		1.612222222222222		-.2840740740740741	79.56555555555556	6.553020134228188	11.10044444444444	5.555555555555555	22.2			1015.539333333333	1.373230769230769	3.328				6.39749430523918	2.807333333333333	113.218122372723	6.1	99.1954093516713	Canada	30nov2021 00:00:00	624174	2021-11-01	11579
2021-11-01	DE		5.513333333333334		4.45	74.15000000000001	15.79333333333333	6.093333333333334	38.56666666666667	75.96666666666667			1022.45	3.276666666666666	8.833333333333334				19.57142857142857	4.013333333333334	110.518419736623	3.3	99.212858645232	Germany	30nov2021 00:00:00	5836813	2021-11-01	101344
2021-11-01	FR		.1		4.627575277337559	82.28929471032745	9.75140562248996	12.57569832402235	14.99628252788104	41.21256684491978			1016.574197530864	1.166298342541436	7.127283950617285				5.974932614555256	2.77774762550882	107.64	7.4	99.5790979321098	France	30nov2021 00:00:00	7486179	2021-11-01	116702
2021-11-01	IN		9.344309559939299		16.25130434782609	68.99419448476053	14.16828528072838	9.855963302752292	101.2045801526718	153.1988388969521			854.3065151515152	5.606221547799697	24.64107402031931	193.7433333333333			8.874285714285715	.8946298984034833	138.491235131748	6.97	99.3764842913276	India	30nov2021 00:00:00	34596776	2021-11-01	469247
2021-11-01	IT		.6302040816326531		8.581395348837209	80.23515151515151	18.25466666666667	10.54714285714286	19.34862385321101	48.55015197568389		34.91304347826087	1012.530606060606	2.48643216080402	10.85727272727273				4.628260869565217	2.09190031152648	106.2	9	99.76768440404931	Italy	30nov2021 00:00:00	5028547	2021-11-01	133828
2021-11-01	JP		3.463198247535597		6.970520833333333	70.00427083333334	7.961418143899896	21.5559375	10.84567257559958	34.68333333333333		64.84137931034482	1010.81125	2.206303418803419	12.6309375				7.031756756756757	2.395625	101.908882667345	2.8	99.70039865995609	Japan	30nov2021 00:00:00	1726798	2021-11-01	18360
2021-11-01	UK		2.328870292887029		5.325174825174825	84.20266666666666	10.06172006745363	16.19126394052045	11.81666666666667	29.4			1017.18	1.503170731707317	7.853833333333333				6.2035	2.550590219224284	114.1	4	99.3779053992557	United Kingdom	30nov2021 00:00:00	10228772	2021-11-01	173319
2021-11-01	US		3.508984375		3.661044613710555	67.83892944038929	10.74719626168224	14.90165175498968	18.61664712778429	32.59340659340659		.1	1019.687408759124	1.254834605597964	10.31271289537713	158.7277777777778			5.10874213836478	2.694041769041769	278.711	4.2	130.57	US	30nov2021 00:00:00	48606243	2021-11-01	779453
2021-12-01	BR																							Brazil	31dec2021 00:00:00	22291839	2021-12-01	619334
2021-12-01	CA																							Canada	31dec2021 00:00:00	796905	2021-12-01	11724
2021-12-01	DE																		16.98		111.118519753292	3.2	99.283985938177	Germany	30dec2021 00:00:00	7109182	2021-12-01	111602
2021-12-01	FR																							France	31dec2021 00:00:00	9761814	2021-12-01	121201
2021-12-01	IN																							India	31dec2021 00:00:00	34861579	2021-12-01	481486
2021-12-01	IT																							Italy	31dec2021 00:00:00	6125683	2021-12-01	137402
2021-12-01	JP																							Japan	31dec2021 00:00:00	1733307	2021-12-01	18392
2021-12-01	UK																							United Kingdom	31dec2021 00:00:00	12937886	2021-12-01	177397
2021-12-01	US																							US	31dec2021 00:00:00	54907598	2021-12-01	825506
2022-01-01	BR																							Brazil	31jan2022 00:00:00	25463530	2022-01-01	627589
2022-01-01	CA																							Canada	31jan2022 00:00:00	1051367	2022-01-01	13223
2022-01-01	DE																							Germany	31jan2022 00:00:00	9815533	2022-01-01	117786
2022-01-01	FR																							France	31jan2022 00:00:00	18713087	2022-01-01	128210
2022-01-01	IN											.475									137.8301791168	6.56	99.6685010166768	India	31jan2022 00:00:00	41469499	2022-01-01	496242
2022-01-01	IT											71.03571428571429									108.3	8.699999999999999	100.019672765294	Italy	31jan2022 00:00:00	10983116	2022-01-01	146498
2022-01-01	JP																							Japan	31jan2022 00:00:00	2743726	2022-01-01	18815
2022-01-01	UK																							United Kingdom	31jan2022 00:00:00	17315893	2022-01-01	184104
2022-01-01	US											.0142857142857142									282.599	4	131.74	US	31jan2022 00:00:00	75243916	2022-01-01	888941
2022-02-01	BR		1.926190476190476		19.41190476190476	81.2297619047619	5.977380952380953	15.95119047619048	15.90238095238095	43.55555555555556			1015.330952380952	3.132530120481928	22.99642857142857				6.903508771929824	3.077380952380953	144.201117409167	11.1	100.609918188727	Brazil	28feb2022 00:00:00	28796571	2022-02-01	649676
2022-02-01	CA		1.879629629629629		-8.818650793650795	76.35190476190476	6.309307875894988	15.72095238095238	6.107142857142857	25.85969387755102			1020.535714285714	1.963125	-3.974761904761905				7.543672456575682	3.457380952380952	114.81951024221	5.5	99.50346998003469	Canada	28feb2022 00:00:00	1112584	2022-02-01	13981
2022-02-01	DE		5.653571428571429		-1.785714285714286	60.30357142857143	17.42857142857143	12.475	36.14285714285715	73.60714285714286			1018.785714285714	6.957142857142857	5.642857142857143				17.95	5.475000000000001	112.518753125521	3.1	99.4852624159326	Germany	28feb2022 00:00:00	14745107	2022-02-01	122702
2022-02-01	FR		.0999999999999999		3.371598639455782	73.47144754316069	8.538714285714287	21.52202380952381	14.27910052910053	33.57122302158273			1022.120767195767	1.192817679558011	7.567592592592593				9.077652370203159	3.691942446043166	108.94	7.3	99.554401417043	France	28feb2022 00:00:00	22098808	2022-02-01	135360
2022-02-01	IN		7.692622950819672		13.43586956521739	64.40140845070422	11.72062193126023	11.86906710310966	80.44262295081967	130.4053208137715		.6	837.4547077922077	5.263502454991817	23.4393468118196	175.1321428571428			9.852272727272728	.9666666666666668	137.720003114308	8.109999999999999	99.7709518712509	India	28feb2022 00:00:00	42931045	2022-02-01	514023
2022-02-01	IT		.6903571428571429		3.278947368421052	67.39672619047619	23.77987012987013	17.14394618834081	26.86319218241042	63.3843648208469		13.54666666666666	1018.530654761905	2.652036199095023	7.938392857142857				4.038438438438439	1.802102102102102	109.3	8.5	100.161840463566	Italy	28feb2022 00:00:00	12782836	2022-02-01	154767
2022-02-01	JP		3.437997587454765		-2.317410714285714	63.87165178571428	8.099888392857142	27.79665178571429	9.5	34.01674107142857		69.18896672504378	1014.253571428571	2.232511210762332	4.568526785714286				7.656660039761432	2.701227678571429	102.519725120896	2.7	100.069144141867	Japan	28feb2022 00:00:00	5012908	2022-02-01	23670
2022-02-01	UK		2.561160714285715		3.558441558441559	81.39785714285715	6.403214285714286	25.45037735849057	12.16071428571429	26.73345259391771			1010.366428571428	1.756085918854415	7.22875				11.2668458781362	4.922857142857144	115.4	3.7	99.53452696306179	United Kingdom	28feb2022 00:00:00	18886701	2022-02-01	187994
2022-02-01	US		3.152860802732707		-1.705	63.42253246753246	10.81223958333333	19.08467924528302	17.85880829015544	32.8927178153446		.0058823529411764	1021.641233766234	1.073835616438356	5.879415584415584	191.748502994012			6.451888667992048	3.306697009102731	284.61	3.8	132.46	US	28feb2022 00:00:00	79181761	2022-02-01	950342
2022-03-01	BR		2.432967032967033		19.80215053763441	80.69247311827957	7.854945054945055	14.81318681318681	16.91208791208791	41.62295081967213			1016.203225806452	2.753932584269663	23.58924731182796				10.65510204081633	3.102150537634409	146.537247713375	11.2	100.789837607482	Brazil	31mar2022 00:00:00	29951670	2022-03-01	660022
2022-03-01	CA		1.711731843575419		-3.37921146953405	75.91397849462365	5.730853391684901	16.32857142857143	5.362637362637362	24.19444444444444			1014.781720430108	2.702857142857143	.9178494623655914				7.259821428571429	3.196989247311828	116.100620537799	5.3	99.63530122603871	Canada	31mar2022 00:00:00	1173333	2022-03-01	14365
2022-03-01	DE		4.341935483870968		-1.580645161290323	69.11290322580645	14.80645161290323	17.85806451612903	25.7741935483871	57.70967741935484			1018.177419354839	6.267741935483872	3.758064516129033				17.6	5.429032258064516	115.319219869978	3	99.5809256037511	Germany	31mar2022 00:00:00	21104509	2022-03-01	129391
2022-03-01	FR		.1		3.262672811059908	66.03425149700598	10.09277419354839	24.58950201884253	24.84420289855073	60.19895968790637			1020.680884109916	1.318686868686869	9.061648745519712				6.481967213114754	3.084162303664921	110.49	7.4	99.566404656278	France	31mar2022 00:00:00	24921161	2022-03-01	139139
2022-03-01	IN		7.371847507331378		15.57854137447405	54.72650771388499	11.96319648093842	12.49882697947214	86.26979472140762	131.7429378531073			823.3500734214391	5.591788856304985	27.50897615708276	198.1612903225806			9.727522935779817	1.033941093969144	138.821763139223	7.57	99.8452227243979	India	31mar2022 00:00:00	43025775	2022-03-01	521181
2022-03-01	IT		.6826855123674911		.9563291139240506	52.41021505376344	24.70410557184751	29.14475806451613	30.38235294117647	70.69166666666666		16.83333333333333	1022.304569892473	2.472064777327935	9.15994623655914				4.577961432506887	2.237190082644628	110.4	8.300000000000001	100.324805734891	Italy	31mar2022 00:00:00	14642354	2022-03-01	159383
2022-03-01	JP		3.817199558985666		4.105745967741935	67.7390120967742	8.090404040404041	29.96777777777778	12.86969696969697	41.39090909090909		59.30017006802721	1010.200806451613	2.558847736625514	10.34445564516129				6.946924428822496	2.545161290322581	102.926953423263	2.6	100.215719217789	Japan	31mar2022 00:00:00	6565019	2022-03-01	28124
2022-03-01	UK		1.907053941908714		3.341040462427746	77.35258064516128	10.48532258064516	22.10390492359932	23.25645161290323	56.77258064516129			1020.041290322581	1.471922246220302	7.540967741935483				6.984527687296417	3.023909531502423	116.5	3.8	99.5731762817302	United Kingdom	31mar2022 00:00:00	21147425	2022-03-01	192416
2022-03-01	US		2.810384615384616		1.820593869731801	60.39315230224321	8.487332808811958	23.1859649122807	16.08558030480657	28.5257854179016		0	1016.549055489965	1.019594594594595	10.65253837072019	177.0967741935484			7.127477203647417	3.599350649350649	287.472	3.6	133.02	US	31mar2022 00:00:00	80221347	2022-03-01	983192
2022-04-01	BR		2.5		16.62878787878788	80.60000000000001	8.06875	14.603125	19.0046875	41.47457627118644			1018.277272727273	1.1921875	20.33939393939394				5.3125	2.85	148.090569034924	11.1	100.940241957629	Brazil	30apr2022 00:00:00	30448236	2022-04-01	663736
2022-04-01	CA		1.526285714285714		-.1357142857142857	68.52802690582959	4.303016241299304	17.64672686230248	5.797619047619048	18.65700483091788			1012.790134529148	4.850495049504951	5.534977578475337				7.904318181818182	3.409192825112108	116.901314472543	5.2	99.77087779693029	Canada	30apr2022 00:00:00	1273392	2022-04-01	15000
2022-04-01	DE		3.386666666666666		5.4	56.88333333333333	13.76333333333333	20.09	40.63333333333333	63.26666666666667			1015.05	7.103333333333333	14.21666666666667				18.11	5.196666666666667	116.219369894983	3	99.6643042156044	Germany	29apr2022 00:00:00	24710769	2022-04-01	135292
2022-04-01	FR		.1		5.53015873015873	65.70966542750929	6.957965194109773	27.95383542538355	14.36555142503098	34.73306233062331			1013.764444444444	1.459428571428572	11.23802469135802				7.823300970873786	3.40975935828877	110.97	7.5	99.5944158958753	France	30apr2022 00:00:00	27879376	2022-04-01	142739
2022-04-01	IN		6.433282442748092		15.34397677793904	48.93701015965167	12.20824427480916	12.8959028831563	87.40819423368741	119.4746008708273			832.6607575757575	5.839605462822458	29.29594202898551	194.93			9.907361963190184	1.085486211901306	140.694755181577	7.83	99.89530884037021	India	30apr2022 00:00:00	43079188	2022-04-01	523843
2022-04-01	IT		.6052434456928839		5.96574074074074	62.33027777777778	16.20945121951219	33.18949579831933	15.97360703812317	38.6045197740113		29.225	1011.004444444444	2.30995670995671	13.16361111111111				5.579310344827586	2.477936962750716	110.3	8.199999999999999	100.501674605711	Italy	30apr2022 00:00:00	16463200	2022-04-01	163507
2022-04-01	JP		2.979391891891892		8.995407098121087	69.55708333333334	6.461770833333333	31.5675	13.14791666666667	41.103125		52.02154696132597	1011.086979166667	2.719936373276776	15.09614583333333				6.39005424954792	2.473958333333333	103.33418172563	2.5	100.372402039005	Japan	30apr2022 00:00:00	7883149	2022-04-01	29571
2022-04-01	UK		1.464853556485356		4.025477707006369	73.18530884808014	7.205	26.72649122807018	15.03367003367003	36.54			1014.878797996661	1.750669642857143	8.978				7.4205	3.0955	119	3.8	99.5879674766453	United Kingdom	29apr2022 00:00:00	22038340	2022-04-01	197501
2022-04-01	US		2.446333601933924		4.603682170542636	58.17180109157065	5.916414342629483	25.49151177199505	17.94302325581396	27.92066420664207		.009375	1015.035294117647	.9651632970451012	14.16143117040631	160.8726114649681			7.786221677893447	3.832764920828258	288.611	3.6	133.54	US	30apr2022 00:00:00	81466200	2022-04-01	996151
2022-05-01	BR		2.963291139240506		13.52439024390244	77.50243902439024	10.2253164556962	11.35443037974684	22.26708860759493	48.43548387096774			1019.240243902439	1.862025316455696	17.9390243902439				4.94423076923077	2.878048780487805	148.786605474752	10.5	101.055399209422	Brazil	31may2022 00:00:00	31019038	2022-05-01	666676
2022-05-01	CA		1.402162162162162		7.415322580645161	65.47972350230415	4.57139534883721	16.91431870669746	7.290322580645161	24.04218362282878			1013.300460829493	5.161755485893416	13.36889400921659				6.099307159353349	2.628801843317973	118.422632948555	5.1	99.9033926924444	Canada	31may2022 00:00:00	1319553	2022-05-01	15420
2022-05-01	DE		2.07741935483871		8.048387096774194	59.30645161290322	9.290322580645162	24.02258064516129	23.93548387096774	41.54838709677419			1015.516129032258	5.190322580645161	16.01612903225806				17.16470588235294	6.84516129032258	117.319553258876	3	99.736680944276	Germany	31may2022 00:00:00	26305996	2022-05-01	139000
2022-05-01	FR		.1		10.47081413210445	62.54994026284349	5.952713178294573	29.06742934051144	15.37740384615385	33.88567674113009			1018.009199522103	2.016402116402117	16.73309438470729				6.211864406779661	2.722886866059818	111.72	7.6	99.63008305423951	France	31may2022 00:00:00	28703050	2022-05-01	145101
2022-05-01	IN		5.58764705882353		20.57647907647908	58.97182080924856	9.584264705882353	12.64182621502209	78.93529411764706	110.9405797101449		.775	983.963763608087	4.981204111600587	30.70972423802613	147.2967741935484			10.31416309012876	1.210260115606936	142.127043213966	7.14	99.92644102848	India	31may2022 00:00:00	43160832	2022-05-01	524636
2022-05-01	IT		.5373188405797101		13.6184331797235	65.94650537634408	13.96568047337278	36.84448979591836	20.0974930362117	43.53481894150418		45.33181818181819	1015.209139784946	2.305150214592275	19.91370967741936				4.733604336043361	2.092682926829268	111.2	8.1	100.680511213784	Italy	31may2022 00:00:00	17421410	2022-05-01	166697
2022-05-01	JP																							Japan	31may2022 00:00:00	8853455	2022-05-01	30623
2022-05-01	UK		1.558775510204081		8.226993865030675	75.91491085899514	5.590923824959481	24.11384083044982	12.79032258064516	29.6758064516129			1015.949756888168	1.427352297592998	12.44064516129032				6.653409090909091	2.774354838709677	119.7	3.8	99.5779549214776	United Kingdom	31may2022 00:00:00	22300587	2022-05-01	199633
2022-05-01	US		2.342358417377812		11.36923076923077	62.62791788856305	5.556656580937973	24.84110393423371	18.09415584415584	29.74536760310819		.0379310344827586	1014.244574780059	.996042617960426	19.38709677419355	158.5225806451613			6.675975975975976	3.192258064516129	291.268	3.6	133.92	US	31may2022 00:00:00	84327294	2022-05-01	1007164
2022-06-01	BR		3.556179775280899		13.91666666666667	81.90333333333334	10.85777777777778	12.27111111111111	19.28555555555556	50.66666666666666			1020.004444444444	2.71	17.70333333333333				6.079032258064516	2.908888888888889	149.783561668732	9.800000000000001	101.13411033901	Brazil	30jun2022 00:00:00	32358018	2022-06-01	671416
2022-06-01	CA		1.167966573816156		11.51707317073171	69.18544600938967	3.82227602905569	16.17434679334917	8.147540983606557	24.18158567774936			1011.842488262911	3.782608695652174	17.42793427230047				5.708450704225353	2.437323943661972	119.543604457196	4.9	100.026770931307	Canada	30jun2022 00:00:00	1342709	2022-06-01	15589
2022-06-01	DE		2.093333333333333		15.03333333333333	61.66666666666666	10.7	23.64	30.83333333333333	48.36666666666667			1011.566666666667	2.493333333333333	22.43333333333333				17.075	5.103333333333333	117.419569928321	3	99.79913217214791	Germany	30jun2022 00:00:00	28180861	2022-06-01	141105
2022-06-01	FR		.1		13.65873015873016	62.5408188585608	5.859166666666667	29.09449929478138	15.95682451253482	31.93931034482758			1015.575588599752	.977777777777778	20.16245353159851				6.900719424460432	2.736290322580645	112.55	7.6	99.665252891718	France	30jun2022 00:00:00	30216647	2022-06-01	146213
2022-06-01	IN		5.489848484848485		21.56811594202899	64.37840579710145	9.228062015503877	11.4919696969697	69.29438543247345	95		.7999999999999999	1002.372440944882	4.847575757575758	30.5708695652174	186.8966666666666			9.71484375	1.257971014492754	142.347395218949	7.83	99.9440136409979	India	30jun2022 00:00:00	43469234	2022-06-01	525139
2022-06-01	IT		.5208333333333334		16.93394495412844	59.29527777777778	13.31484848484848	43.49625	22.53372434017595	45.93063583815029		41.63333333333333	1013.339722222222	2.359821428571429	25.30111111111111				4.886894586894587	2.110955056179775	112.5	8	100.851611504287	Italy	30jun2022 00:00:00	18523111	2022-06-01	168353
2022-06-01	JP																							Japan	30jun2022 00:00:00	9332302	2022-06-01	31281
2022-06-01	UK		1.017903930131004		9.703389830508474	70.62090301003345	5.302698145025295	24.55	12.59833333333333	28.56666666666666			1014.014046822743	1.275784753363229	14.96366666666667				6.535384615384615	2.717696160267112	120.5	3.6	99.54680069086049	United Kingdom	30jun2022 00:00:00	22720345	2022-06-01	201087
2022-06-01	US		2.295238095238095		14.45956989247312	60.13666666666666	5.788180404354589	25.39030303030303	19.9068255687974	32.32663010359537		.0444444444444444	1014.258303030303	1.043703703703704	23.28715151515152	148.82			5.718278228321896	2.675075803517283	294.728	3.6	134.32	US	30jun2022 00:00:00	87675153	2022-06-01	1017716
2022-07-01	BR		3.472527472527473		13.76344086021505	75.53870967741936	12.06881720430108	13.64408602150538	25.46559139784947	62.29032258064516			1021.245161290323	3.344565217391304	18.97741935483871				5.064935064935065	2.541935483870968	148.765028345117	9.300000000000001	101.182854846841	Brazil	31jul2022 00:00:00	33833900	2022-07-01	678514
2022-07-01	CA		1.086021505376344		14.65770609318996	67.86731182795698	3.410986547085202	15.26451612903226	8.903225806451612	26.99307159353349			1011.681896551724	3.819745222929937	20.76645161290323				5.677510917030568	2.396129032258064	119.543604457196	4.9	100.136538200493	Canada	29jul2022 00:00:00	1385022	2022-07-01	15959
2022-07-01	DE		3.52258064516129		13.98387096774194	50.66129032258065	6.409677419354838	24.9741935483871	31.67741935483871	47.7741935483871			1012.290322580645	1.42258064516129	24.37096774193548				16.53333333333333	6.909677419354838	118.41973662277	3	99.84792999359981	Germany	29jul2022 00:00:00	30787309	2022-07-01	143855
2022-07-01	FR		.1		13.08307926829268	52.7089605734767	5.538701298701299	32.21878238341969	15.35096774193548	30.15304798962386			1019.379808841099	1.743956043956044	22.71087216248507				6.699756690997567	2.892763157894737	112.87	7.3	99.697726484139	France	29jul2022 00:00:00	32872716	2022-07-01	148603
2022-07-01	IN		5.034264705882353		24.96984572230014	81.46502808988764	7.245616641901932	7.894992636229749	41.15124816446402	68.01549295774647		1.013636363636364	1002.292272727273	4.514243759177679	28.09270687237026	136.3548387096774			9.823394495412844	1.333850493653032	143.118627236389	6.83	99.9526002605614	India	31jul2022 00:00:00	44036275	2022-07-01	526396
2022-07-01	IT		.4612099644128113		17.79684684684685	53.44274193548387	12.21647058823529	50.43603238866397	19.35344827586207	43.39080459770115		75.0625	1015.022849462366	2.172321428571429	27.58736559139785				5.496242774566474	2.238692098092643	113	7.9	101.014682969192	Italy	31jul2022 00:00:00	21040025	2022-07-01	172086
2022-07-01	JP																							Japan	31jul2022 00:00:00	12795382	2022-07-01	32613
2022-07-01	UK		1.342040816326531		11.94946808510638	68.87209677419354	5.227659574468085	21.47074829931973	11.02117263843648	23.27317073170732			1019.330967741935	1.133035714285714	17.96322580645161				6.078424657534247	2.580230642504119	121.2	3.5	99.50346193947731	United Kingdom	27jul2022 00:00:00	23304479	2022-07-01	204749
2022-07-01	US		2.234726688102894		17.69989594172737	62.73061583577712	5.347651515151515	23.71568742655699	17.38888888888889	31.26603884638022		.0473684210526315	1014.722287390029	1.139699863574352	25.24105571847507	163.8258064516129			5.41297619047619	2.619824046920821	294.628	3.5	134.85	US	31jul2022 00:00:00	91345083	2022-07-01	1030169
2022-08-01	BR		2.511827956989247		13.30537634408602	77.72043010752688	9.273118279569893	17.1752688172043	20.73440860215054	46.98387096774194			1021.079569892473	2.388505747126437	17.97849462365591				9.659090909090908	3.997849462365592	148.229544310743	9.1	101.21076367482	Brazil	31aug2022 00:00:00	34429853	2022-08-01	683965
2022-08-01	CA		1.138648648648649		15.76810035842294	71.767311827957	3.828097345132744	13.01978494623656	8.96774193548387	25.73041474654378			1012.572043010753	4.952525252525253	20.73569892473119				4.956167400881057	2.163225806451613	119.783812637619	5.4	100.229969009758	Canada	30aug2022 00:00:00	1427850	2022-08-01	16374
2022-08-01	DE		2.835483870967742		11.11290322580645	38.14516129032258	9.893548387096772	18.72903225806452	38.29032258064516	59.06451612903226			1013.596774193548	1.719354838709677	26.09677419354839				11.53	2.974193548387097	118.81980330055	3	99.87834794821281	Germany	31aug2022 00:00:00	32145157	2022-08-01	147404
2022-08-01	FR		.1		14.41904761904762	58.25376344086022	5.752369077306732	31.20884265279584	14.05776636713736	29.77733860342556			1015.553405017921	1.410695187165775	23.03978494623656				6.558080808080808	2.549382716049383	113.38	7.2	99.72859340763171	France	31aug2022 00:00:00	33572631	2022-08-01	150629
2022-08-01	IN		5.042330383480826		24.64544179523142	80.49576868829337	6.783628318584071	8.131911764705881	44.00147492625369	70.33619456366237		.9785714285714284	1002.856079027356	3.903834808259588	27.89929873772791	157.1387096774194			10.03059360730594	1.300282485875706	143.449155243864	8.279999999999999	99.9558809441089	India	31aug2022 00:00:00	44436339	2022-08-01	527911
2022-08-01	IT		.332089552238806		17.66595744680851	59.93314447592068	11.13260869565217	45.65043859649123	14.67359050445104	34.74404761904762		23.64615384615385	1011.390084985836	2.064516129032258	25.76685552407932				4.72251655629139	1.985552407932012	113.9	7.9	101.173887496208	Italy	31aug2022 00:00:00	21867757	2022-08-01	175595
2022-08-01	JP																							Japan	31aug2022 00:00:00	18966848	2022-08-01	39942
2022-08-01	UK		1.613656387665198		12.15482233502538	70.94532258064515	5.98241935483871	22.48478632478632	12.59838709677419	27.09193548387097			1016.871451612903	1.119264069264069	18.4666129032258				5.570994940978077	2.410726072607261	121.8	3.6	99.45747444374609	United Kingdom	31aug2022 00:00:00	23521792	2022-08-01	207071
2022-08-01	US		2.226053042121685		17.86002055498458	68.25219941348973	6.008314436885866	21.21968179139659	17.22150537634409	28.71252204585538		.0142857142857142	1015.324926686217	1.139267015706806	24.39296187683285	147.1948051948052			4.903768996960486	2.376349765258216	295.32	3.7	135.14	US	31aug2022 00:00:00	94527869	2022-08-01	1046330
2022-09-01	BR		2.583333333333333		13.87777777777778	79.44111111111111	9.01888888888889	17.13777777777778	19.24666666666666	42.7			1019.604444444444	2.726966292134831	18.05222222222222				8.516129032258064	3.846666666666666	147.799625803076	8.9	101.211	Brazil	30sep2022 00:00:00	34672524	2022-09-01	686036
2022-09-01	CA		1.168535825545171		11.5637037037037	73.4088888888889	4.283900226757369	11.21069042316258	11.48863636363636	26.40961098398169			1013.488222222222	4.272137404580152	15.826				5.085681818181818	2.261333333333333	119.863882031094	5.2	100.307183074085	Canada	29sep2022 00:00:00	1468342	2022-09-01	16784
2022-09-01	DE		2.99		10.56666666666667	50.11666666666667	12.77333333333333	17.20666666666667	30.3	49.33333333333334			1014.766666666667	3.106666666666667	21.4				17.46	4.71	121.120186697783	3	99.88945569260019	Germany	30sep2022 00:00:00	33312373	2022-09-01	149948
2022-09-01	FR																							France	30sep2022 00:00:00	34412387	2022-09-01	151589
2022-09-01	IN		5.419148936170213		24.04304347826087	80.07190684133916	7.611094224924012	8.638145896656534	46.94207317073171	78.0174672489083		.8538461538461538	1005.413993710692	4.027659574468085	27.60391304347826	170.74			9.368032786885244	1.126889534883721	144.66109127127	6.43	99.955	India	30sep2022 00:00:00	44591112	2022-09-01	528655
2022-09-01	IT																							Italy	30sep2022 00:00:00	22467278	2022-09-01	177092
2022-09-01	JP																							Japan	30sep2022 00:00:00	21293921	2022-09-01	44918
2022-09-01	UK		1.687341772151899		10.57734806629834	80.78949999999999	7.030550918196996	19.20777385159011	11.08848080133556	25.41402337228714			1012.501	1.152914798206278	14.24483333333333				5.784683098591549	2.49608843537415	122.3	3.7	99.45699999999999	United Kingdom	29sep2022 00:00:00	23672852	2022-09-01	208492
2022-09-01	US		2.555625990491284		14.09205561072493	66.06030303030303	6.706987577639752	20.42875379939209	18.57079152731326	30.15575757575758		.0136363636363636	1015.637090909091	1.243862068965517	21.4430303030303	146.525			5.004132231404959	2.392484848484848	296.539	3.5	135.61	US	30sep2022 00:00:00	96361155	2022-09-01	1059607
2022-10-01	BR		2.383870967741935		17.68494623655914	82.13548387096775	7.802150537634409	19.13333333333333	16.60752688172043	41.37096774193548			1016.591397849462	2.589024390243903	21.15483870967742				8.392063492063492	3.462365591397849	148.67175946218	8.699999999999999	101.21076367	Brazil	31oct2022 00:00:00	34828749	2022-10-01	688157
2022-10-01	CA		1.429354838709677		5.446785714285714	75.14494623655914	6.545633187772926	11.16739130434782	14.1264367816092	30.9804347826087			1013.807741935484	2.971705426356589	10.08623655913979				4.617724288840263	2.256344086021505	120.584506572363	5.2	100.373385397778	Canada	28oct2022 00:00:00	1506871	2022-10-01	17043
2022-10-01	DE		3.754838709677419		9.403225806451612	68.14516129032258	13.80645161290323	10.11290322580645	26.96774193548387	49.06451612903226			1021.403225806452	3.890322580645161	15.24193548387097				17.38888888888889	4.580645161290323	122.220370061677	3	99.8902240816346	Germany	31oct2022 00:00:00	35571131	2022-10-01	153544
2022-10-01	FR																							France	31oct2022 00:00:00	35825887	2022-10-01	153457
2022-10-01	IN		6.550561797752809		20.27308248914617	73.71408450704226	9.774157303370783	8.642803738317756	65.06168224299066	109.9052453468697		2.533333333333333	1009.649843260188	4.776448598130841	25.9013024602026	182.3258064516129			9.387499999999999	1.089705882352941	145.983203301167	7.92	99.9558809	India	31oct2022 00:00:00	44654638	2022-10-01	529077
2022-10-01	IT																							Italy	29oct2022 00:00:00	23531023	2022-10-01	179101
2022-10-01	JP																							Japan	31oct2022 00:00:00	22324592	2022-10-01	46765
2022-10-01	UK																							United Kingdom	27oct2022 00:00:00	23898485	2022-10-01	211552
2022-10-01	US		2.928060836501901		8.296581196581196	66.7549560117302	8.877050413844996	18.80348623853211	19.95494505494505	32.63905325443787		.008	1017.25008797654	.9039099526066352	15.43278592375367	150.491935483871			5.050949173300674	2.520023557126031	297.987	3.7	135.9	US	31oct2022 00:00:00	97491306	2022-10-01	1070470
2022-11-01	BR		1.984523809523809		16.38888888888889	81.58	6.212222222222223	17.34222222222222	13.24024390243902	29.8			1015.914444444444	2.547142857142857	19.91666666666667				9.971641791044776	3.884444444444445	149.281255371323	8.300000000000001	101.21076	Brazil	29nov2022 00:00:00	35227599	2022-11-01	689665
2022-11-01	CA		1.578731343283582		-.8133333333333334	76.54666666666667	6.94343891402715	11.54598214285714	6.825581395348837	26.24107142857143			1014.678	3.437728937728938	3.177333333333333				6.892219679633867	3.200888888888889	121.225061720157	5.1	100.435021407958	Canada	29nov2022 00:00:00	1531652	2022-11-01	17354
2022-11-01	DE																							Germany	30nov2022 00:00:00	36463485	2022-11-01	157791
2022-11-01	FR																							France	30nov2022 00:00:00	36829869	2022-11-01	155384
2022-11-01	IN		8.093626707132017		15.48840579710145	65.48403483309144	14.46737481031866	8.746889226100151	94.69044006069802	149.9344978165939			1012.505388272583	5.655083459787557	22.60579710144928	189.52			9.295652173913044	.8941944847605226	145.983203301167	8.029999999999999	99.9558809441089	India	30nov2022 00:00:00	44673863	2022-11-01	530622
2022-11-01	IT																							Italy	25nov2022 00:00:00	24260660	2022-11-01	181098
2022-11-01	JP																							Japan	30nov2022 00:00:00	24815308	2022-11-01	49652
2022-11-01	UK																							United Kingdom	24nov2022 00:00:00	23998168	2022-11-01	213357
2022-11-01	US		3.133569182389937		4.032889733840305	68.40757575757576	9.78343701399689	15.95375086028906	16.72004608294931	32.55676988463874		0	1019.378	.7947705442902882	10.04018181818182	141.05			5.864917825537294	2.821896024464832	298.598	3.6	136.34	US	30nov2022 00:00:00	98812677	2022-11-01	1080556
2022-12-01	BR		2.373684210526316		18.86923076923077	84.09347826086957	7.252808988764045	14.6876404494382	12.74193548387097	32.01612903225806			1013.652173913044	3.284482758620689	21.87717391304348				7.087878787878788	3.058695652173913	149.281255371323	8.1	101.21	Brazil	30dec2022 00:00:00	36331281	2022-12-01	693853
2022-12-01	CA																							Canada	30dec2022 00:00:00	1553431	2022-12-01	17690
2022-12-01	DE																							Germany	31dec2022 00:00:00	37369866	2022-12-01	161465
2022-12-01	FR																							France	30dec2022 00:00:00	38266999	2022-12-01	158385
2022-12-01	IN																							India	31dec2022 00:00:00	44679873	2022-12-01	530705
2022-12-01	IT																							Italy	30dec2022 00:00:00	25143705	2022-12-01	184642
2022-12-01	JP																							Japan	31dec2022 00:00:00	29234677	2022-12-01	57274
2022-12-01	UK																							United Kingdom	22dec2022 00:00:00	24135080	2022-12-01	216177
2022-12-01	US		3.332118451025057		1.042314990512334	73.49853372434018	10.26784905660377	13.5998585572843	15.08449197860962	33.38		.008	1019.171847507331	.8454639175257732	6.086568914956012	180.3225806451613			5.789938271604939	2.810762862211709	298.99	3.5	136.72	US	31dec2022 00:00:00	100764432	2022-12-01	1092834
2023-01-01	BR																							Brazil	31jan2023 00:00:00	36824580	2023-01-01	697074
2023-01-01	CA																							Canada	31jan2023 00:00:00	1577661	2023-01-01	17954
2023-01-01	DE																							Germany	31jan2023 00:00:00	37779833	2023-01-01	165711
2023-01-01	FR																							France	31jan2023 00:00:00	38482878	2023-01-01	160618
2023-01-01	IN																							India	31jan2023 00:00:00	44684120	2023-01-01	530740
2023-01-01	IT																							Italy	27jan2023 00:00:00	25453789	2023-01-01	186833
2023-01-01	JP																							Japan	31jan2023 00:00:00	32555047	2023-01-01	68099
2023-01-01	UK																							United Kingdom	26jan2023 00:00:00	24274357	2023-01-01	217705
2023-01-01	US																							US	31jan2023 00:00:00	102360198	2023-01-01	1108654
2023-02-01	BR																							Brazil	13feb2023 00:00:00	36953492	2023-02-01	697762
2023-02-01	CA																							Canada	10feb2023 00:00:00	1584116	2023-02-01	18021
2023-02-01	DE																							Germany	13feb2023 00:00:00	37928944	2023-02-01	166875
2023-02-01	FR																							France	13feb2023 00:00:00	38522794	2023-02-01	160965
2023-02-01	IN																							India	13feb2023 00:00:00	44685499	2023-02-01	530753
2023-02-01	IT																							Italy	10feb2023 00:00:00	25519067	2023-02-01	187551
2023-02-01	JP																							Japan	13feb2023 00:00:00	32980916	2023-02-01	70796
2023-02-01	UK																							United Kingdom	09feb2023 00:00:00	24315979	2023-02-01	217705
2023-02-01	US																							US	13feb2023 00:00:00	102870369	2023-02-01	1114545
