# Supplementary material for: Testing the theory of Kuznet curve on environmental pollution during pre- and post-Covid-19 era
Source: Sci Rep. 2023 Aug 8;13:12851. doi: 10.1038/s41598-023-38962-5 (PMC10409723; doi:10.1038/s41598-023-38962-5)
Supplement: Supplementary file 2 — Supplementary Information 2. [file 41598_2023_38962_MOESM2_ESM.xlsx]

## Sheet: Sheet1
DATE	Country	aqi	co	d	dew	humidity	no2	o3	pm10	pm25	pol	precipitation	pressure	so2	temperature	wd	windgust	windspeed	T	U	CPI	UE	EAI	country	date	total_cases	month	total_deaths
2014-12-01	BR		5.2				10.1167	19.2667	17.3333	39.3333				1.1							94.1937	4.8	101.873
2014-12-01	CA		1.48182				6.8	14.4119	7.22222	18.2143				1.62857							98.4053	6.7	101.125
2014-12-01	FR		2.76842				14.8847	11.4307	24.56	69.9444				1.52308							99.86	10.5	99.9337
2014-12-01	IT		0.1				26.4273	13.8636	19.2857	68.0625				1.6875							99.7209	12.3	99.1977
2014-12-01	JP		5.77051				11.9156	21.7844	23.8021	72.1562				4.24316							99.6691	3.4	99.6944
2014-12-01	UK		5.80556				21.235	7.13148	22.9074	65.8				2.18333							99.9	5.7	100.458
2014-12-01	US		3.55405				8.79359	13.0368	15.6905	29.3488				1.04528							236.252	5.6	112.17
2015-01-01	BR		5.47097				11.9349	22.1137	20	54.4194				1.32581							95.3616	4.3	101.682
2015-01-01	CA		1.86826				10.6656	12.3656	7.83516	31.8188				7.21301							98.4053	6.7	100.914
2015-01-01	FR		2.53544				12.288	15.5756	18.0492	49.003				1.5375							98.86	10.4	99.9297
2015-01-01	IT		0.1				30.7497	10.3883	31.1256	95.1208				1.40636							99.3488	12.5	99.2259
2015-01-01	JP		4.71024				11.4307	20.6314	13.8599	46.4741				3.43895							99.5673	3.6	99.8965
2015-01-01	UK		3.31205				13.3979	17.2757	13.9917	37.5193				2.736							99.2	5.6	100.436
2015-01-01	US		4.52322				12.9436	12.3959	16.7606	40.6983				2.83135							234.747	5.7	112.41
2015-02-01	BR		5.59643				14.65	13.8429	20	48.5357				1.20714							96.5249	5.3	101.396
2015-02-01	CA		1.80814				9.89362	13.9467	7.73016	34.2372				4.2915							99.3661	6.8	100.677
2015-02-01	FR		2.54835				13.0581	17.0801	20.9814	55.1414				1.50541							99.52	10.3	99.92
2015-02-01	IT		0.1				32.7424	15.3	30.625	94.0825				1.20202							99.7209	12.5	99.2706
2015-02-01	JP		4.65496				11.1048	23.8062	16.2623	49.433				3.49072							99.3637	3.5	100.07
2015-02-01	UK		2.93475				15.7568	15.8716	17.2841	45.1519				2.70478							99.5	5.5	100.413
2015-02-01	US		3.735				12.1775	17.7719	18.3718	37.7702				2.95568							235.342	5.5	112.84
2015-03-01	BR		5.87742				15.6387	12.668	20.72	54.3226				1.35806							97.7992	5.9	101.025
2015-03-01	CA		1.86608				8.06472	17.5093	13.5377	30.7249				4.71649							99.9266	6.9	100.44
2015-03-01	FR		2.42069				11.8911	19.6545	25.4642	65.5966				1.67344							100.17	10.4	99.8966
2015-03-01	IT		0.1				29.1393	27.3029	26.3881	83.3617				1.34653							99.814	12.6	99.325
2015-03-01	JP		4.68851				10.5183	28.006	18.098	54.8343				3.74882							99.6691	3.4	100.188
2015-03-01	UK		3.4309				12.2412	19.5823	21.5065	51.3147				2.07583							99.6	5.5	100.394
2015-03-01	US		3.4542				11.571	20.8218	16.6672	32.9852				1.77839							235.976	5.4	113.1
2015-04-01	BR		4.84				8.5537	14.5617	19.2833	53.6333				1.31667							98.4936	6.2	100.602
2015-04-01	CA		1.32879				5.88373	18.1495	14.3333	23.05				6.14876							100.007	6.9	100.224
2015-04-01	FR		2.23057				10.0573	26.1487	18.4551	45.6404				1.33897							100.28	10.4	99.8602
2015-04-01	IT		0.1				23.5861	35.3578	18.3842	61.2338				1.5514							100	12.2	99.3824
2015-04-01	JP		4.11584				9.40292	31.5499	19.3729	53.9448				3.7292							100.178	3.4	100.246
2015-04-01	UK		3.91818				13.1305	19.3803	16.4698	37.8796				2.01875							99.9	5.6	100.377
2015-04-01	US		2.88785				8.13468	25.0886	16.3916	28.9273				2.70572							236.222	5.4	113.43
2015-05-01	BR		5.56207				9.36207	9.7569	19.4655	54.3793				1.54828							99.2223	6.4	100.165
2015-05-01	CA		1.44438				5.90654	18.7165	14.877	32.1972				3.44022							100.407	6.9	100.04
2015-05-01	FR		1.91532				6.74508	27.9798	15.1297	37.2503				1.46421							100.52	10.5	99.8158
2015-05-01	IT		0.1				19.0177	37.9892	16.2804	56.8238				1.54144							100.093	12.3	99.4383
2015-05-01	JP		3.62957				8.08024	36.2508	20.5504	58.627				4.08576							100.484	3.3	100.253
2015-05-01	UK		3.58347				7.95196	23.5289	13.112	30.4534				1.91084							100.1	5.6	100.361
2015-05-01	US		2.50612				7.25109	25.2549	16.873	32.5185				1.49546							237.001	5.6	113.69
2015-06-01	BR		6.79				10.825	10.6917	22.2	60.9333				1.53333							100.006	6.7	99.7464
2015-06-01	CA		1.58571				5.88734	15.8923	18.5	28.4598				7.43094							100.327	6.9	99.8936
2015-06-01	FR		2.01828				7.35101	29.8507	16.856	42.568				1.26237							100.44	10.4	99.7694
2015-06-01	IT		0.1				18.4333	50.2544	16.6172	57.0723				1.63945							100.279	12.3	99.491
2015-06-01	JP		3.41271				7.61354	28.192	18.3208	49.1115				3.57715							100.178	3.4	100.221
2015-06-01	UK		5.00839				7.99175	20.8733	14.1	35.2867				2.13208							100.1	5.5	100.346
2015-06-01	US		2.435				6.87281	22.8111	18.4158	34.4594				1.25134							237.657	5.3	114.1
2015-07-01	BR		6.04				11.33	7.65	21.1	55				1.4							100.626	6.9	99.3649
2015-07-01	CA		2.2				6.6	9.6	32.2	42				16.6							100.327	6.9	99.7786
2015-07-01	FR		2.09333				8.43217	37.4525	23.648	57.395				1.25075							100.03	10.3	99.7259
2015-07-01	IT		0.1				19.9	72.5667	20.5714	69.525				2.17778							100.186	11.7	99.5432
2015-07-01	JP		3.7378				8.4075	25.7362	19.3438	49.9375				3.50845							100.076	3.3	100.163
2015-07-01	UK		4.93462				9.47767	22.8968	17.3956	40.6458				2.26531							100	5.4	100.333
2015-07-01	US		2.58539				6.66821	22.4295	21.4492	43.1214				1.56577							238.034	5.2	114.45
2015-12-01	BR		3.55				8.26667	14.4667	9.83333	21.8333				0.975							104.247	7.5	98.0378
2015-12-01	CA		1.87273				8.90714	11.2476	7.41667	24.2381				4.57143							99.8465	7.2	99.3637
2015-12-01	FR		2.29048				12.3806	12.7103	17.8077	54.3718				1.20857							100.04	10.3	99.6234
2015-12-01	IT		0.1				25.7846	2.31538	32.625	101.778				3.31							99.814	11.7	99.8455
2015-12-01	JP		4.16154				9.68646	19.4677	9.51042	33.4792				3.04217							99.8727	3.3	99.9359
2015-12-01	UK		6.34375				7.46935	19.9579	20.3684	38.8413				2.97083							100.4	5.1	100.302
2015-12-01	US		3.70073				11.7503	12.6312	14.1158	31.8158				1.05119							237.761	5	115.93
2016-01-01	BR		3.51321				7.29828	11.7	17.1897	35.1296				0.984615							105.571	6.9	97.8605
2016-01-01	CA		1.81292				10.6347	12.4223	7.2069	30.9199				3.58726							99.9266	7.2	99.2747
2016-01-01	FR		2.23048				12.3636	14.4095	16.6289	46.4181				1.13911							99.08	10.3	99.5994
2016-01-01	IN		8.86284				10.9809	10.2132	133.286	206.076				4.68161							102.901	8.72	100.172
2016-01-01	IT		0.1				31.44	8.42989	35	101.971				2.23111							99.6	11.6	99.8943
2016-01-01	JP		4.51368				11.4806	20.3558	13.1978	44.3229				3.1438							99.4655	3.2	99.9446
2016-01-01	UK		6.49419				13.8305	15.2233	14.0453	34.8073				2.81626							99.9	5.1	100.285
2016-01-01	US		3.93352				12.5515	15.7242	15.5755	34.1114				1.38666							237.652	4.8	116.25
2016-02-01	BR		4.17368				10.231	13.6828	20.2931	44.7241				0.969565							106.521	7.6	97.73
2016-02-01	CA		1.43887				7.65911	15.0362	10.7041	23.8473				2.80476							100.407	7.3	99.1681
2016-02-01	FR		1.84541				10.4942	19.6139	14.6877	41.3747				1.15162							99.33	10.4	99.5443
2016-02-01	IN		7.6144				10.4265	11.3016	103.326	164.369				4.15255							102.136	8.46	100.278
2016-02-01	IT		0.1				27.7764	15.6563	22.2626	72.704				1.36235							99.4	11.8	99.9339
2016-02-01	JP		4.28264				10.8662	24.4689	14.2231	46.6649				3.23461							99.5673	3.3	99.9476
2016-02-01	UK		3.5894				13.1594	18.6282	14.1233	34.7208				2.7026							100.1	5.1	100.267
2016-02-01	US		3.83385				10.9438	19.1741	16.3092	31.516				1.32014							237.336	4.9	116.49
2016-03-01	BR		4.46935				10.4016	10.3097	17.8387	42.1129				0.942105							106.979	8.2	97.6534
2016-03-01	CA		1.42559				7.17857	16.2065	10.9121	24.5576				6.97831							100.727	7.1	99.0464
2016-03-01	FR		1.9023				10.5224	21.3969	19.912	56.8495				1.2809							100.02	10.2	99.4515
2016-03-01	IN		7.20595				9.61642	12.3285	93.7516	139.951				3.81119							102.518	8.73	100.376
2016-03-01	IT		0.1				27.3956	25.3066	19.7664	67.905				1.37701							99.6	11.6	99.9664
2016-03-01	JP		4.03267				10.0674	28.7861	16.2329	50.0101				3.41081							99.6691	3.2	99.9317
2016-03-01	UK		3.86517				12.0683	19.315	16.8513	43.4622				2.31216							100.4	5	100.253
2016-03-01	US		3.18926				8.47763	22.9617	17.5959	29.9966				1.03647							238.08	5	116.74
2016-04-01	BR		4.72				12.2683	15.5717	29.2667	60.5333				1.15085							107.632	10.9	97.6159
2016-04-01	CA		1.36748				5.45278	17.9738	11.9556	22.9031				7.52846							101.048	7.2	98.9312
2016-04-01	FR		1.80585				8.66472	24.7909	12.6936	37.791				1.0355							100.09	10.1	99.3352
2016-04-01	IN		6.70554				11.3063	17.9718	100.237	133.972				4.13653							103.666	8.9	100.464
2016-04-01	IT		0.1				22.3406	32.6711	19.11	62.4454				2.14889							99.5	11.8	99.997
2016-04-01	JP		3.64254				8.34021	31.9954	17.124	49.0177				3.45125							99.8727	3.2	99.8983
2016-04-01	UK		3.34667				10.0506	22.3335	12.9696	31.9				2.92377							100.6	4.9	100.241
2016-04-01	US		2.84916				7.63167	26.3984	16.2739	27.8469				0.970132							238.992	5.1	116.97
2016-05-01	BR		4.26613				12.8629	9.48387	20.9355	49.6774				1.125							108.471	11.2	97.5959
2016-05-01	CA		1.23783				5.44403	17.4069	12.3548	27.3075				3.52759							101.368	7	98.8492
2016-05-01	FR		1.84104				7.48937	27.5234	13.6697	41.3387				1.16915							100.5	10	99.2189
2016-05-01	IN		7.12923				11.1961	15.0857	79.1798	124.361				3.97782							105.196	9.65	100.539
2016-05-01	IT		0.1				20.9763	37.6718	13.7067	46.958				1.32584							99.8	11.6	100.032
2016-05-01	JP		3.46831				7.40081	35.8933	20.626	56.6986				3.81032							99.9745	3.2	99.8565
2016-05-01	UK		3.6623				9.05477	24.6875	17.1915	44.2688				4.11564							100.8	4.9	100.232
2016-05-01	US		2.66541				6.95233	25.3726	16.506	29.0369				0.89731							239.557	4.8	117.32
2016-06-01	BR		5.335				13.96	7.85167	21.9	52.9333				1.41667							108.851	11.2	97.5764
2016-06-01	CA		1.01234				4.53803	16.0287	9.3	22.1467				4.45462							101.048	6.9	98.8196
2016-06-01	FR		1.62552				6.88803	23.2727	12.8527	37.4403				1.08725							100.63	10	99.1253
2016-06-01	IN		6.60225				9.5186	12.6795	71.9375	117.084				3.2633							105.961	8.91	100.601
2016-06-01	IT		0.1				18.6567	42.7689	14.0488	49.6851				1.49205							99.9	11.7	100.074
2016-06-01	JP		3.10336				7.05965	28.5003	16.1335	43.5933				3.41295							99.8727	3.1	99.8169
2016-06-01	UK		3.55652				8.23444	18.606	14.5113	37.6444				3.61074							101	4.9	100.224
2016-06-01	US		2.74194				6.60648	25.554	19.2833	31.421				1.20621							240.222	4.9	117.55
2016-07-01	BR		5.95				14.6	6.75	30.3333	66.6667				1.43333							109.417	11.3	97.5557
2016-07-01	CA		0.882143				3.2119	15.0289	7.88889	19.9778				5.184							100.807	7	98.8384
2016-07-01	FR		1.61111				5.31795	21.7949	11.8718	29.6				1.08788							100.25	9.8	99.0668
2016-07-01	IN		5.47273				9.9625	9.74687	49.7333	102.2				3.18485							107.109	8.51	100.648
2016-07-01	IT		0.1				17.4167	51.2062	18	60.125				1.51429							100.1	11.5	100.123
2016-07-01	JP		2.8726				6.21458	18.8802	21.7708	50.2083				3.99011							99.6691	3	99.7863
2016-07-01	UK		4.1				4.8254	17.9281	10.1053	21.1613				2.83333							100.9	5	100.22
2016-07-01	US		2.36636				5.66446	23.8982	16.4923	32.1111				1.25077							240.101	4.8	117.91
2016-12-01	BR		3.94545				12.3	20.9	21.5	52.5				0.891667							110.802	11.9	97.8379
2016-12-01	CA		1.6619				7.30225	12.8789	5.83333	21.8889				1.28636							100.487	7	99.3085
2016-12-01	FR		2.20588				15.5013	7.58654	23.7733	67.5714				1.02714							100.65	10	99.3525
2016-12-01	IN		11.6012				17.616	12.1733	103.98	194.291				5.23902							105.196	6.4	100.688
2016-12-01	IT		0.1				32.6278	10.9889	37.8333	99.1304				2.28333							100.3	11.8	100.398
2016-12-01	JP		4.37308				10.1771	19.5036	9.14062	32.1354				3.10592							100.178	3	99.9439
2016-12-01	UK		6.46667				16.1283	10.3192	21.4299	56.7083				2.35957							102.2	4.7	100.329
2016-12-01	US		3.5346				12.7548	14.4888	15.2537	32.8304				2.40854							242.637	4.7	119.33
2017-01-01	BR		4.15				10.923	13.4355	14.9516	38.9016				0.84							111.223	12	98.0268
2017-01-01	CA		1.84516				9.1859	12.2203	7.05435	28.5841				2.70476							101.048	6.8	99.4551
2017-01-01	FR		2.57158				15.3066	12.4189	25.0333	70.7952				1.25192							100.41	9.7	99.4933
2017-01-01	IN		9.80142				18.55	14.4035	92.3792	172.319				6.13325							104.814	5.93	100.679
2017-01-01	IT		0.1				30.153	16.0647	33.6061	99.8169				2.24159							100.6	11.7	100.463
2017-01-01	JP		4.35474				10.6112	22.4802	11.5397	40.4697				3.24478							99.9745	3	100.052
2017-01-01	UK		5.22787				15.9239	12.0267	18.7514	54.307				2.74423							101.8	4.6	100.369
2017-01-01	US		3.19711				12.0408	15.7663	13.971	33.2084				1.97003							243.618	4.7	119.58
2017-02-01	BR		3.61818				10.2857	15.7304	19.5893	45.6182				1.11923							111.59	12.6	98.2372
2017-02-01	CA		1.77098				8.20583	15.0579	8.15476	27.4091				2.60812							101.448	6.6	99.6045
2017-02-01	FR		2.87895				12.312	17.6843	18.8892	54.5923				1.04227							100.53	9.6	99.6486
2017-02-01	IN		8.77299				19.457	17.8489	88.9084	167.692				7.55984							104.814	5.01	100.677
2017-02-01	IT		0.1				28.1377	17.1411	31.2778	92				1.72477							101	11.6	100.531
2017-02-01	JP		3.89653				9.52123	26.5237	11.0749	38.7788				3.18087							99.8727	2.9	100.17
2017-02-01	UK		3.00552				11.82	17.9221	17.1364	46.1151				3.09593							102.4	4.6	100.406
2017-02-01	US		2.87299				11.5241	20.0604	16.0235	32.6581				2.46885							244.006	4.6	119.9
2017-03-01	BR		3.49344				8.79516	12.1403	15.5645	34.9836				1.01803							111.869	13.2	98.4491
2017-03-01	CA		1.4797				6.30582	17.2153	9.22581	23.5763				5.77922							101.688	6.7	99.7447
2017-03-01	FR		2.64731				10.9303	22.7713	16.4559	45.1885				1.10327							101.17	9.6	99.8139
2017-03-01	IN		7.10758				16.9128	17.1533	78.9493	142.874				6.58305							105.196	4.67	100.683
2017-03-01	IT		0.1				28.4968	30.323	23.3262	72.0387				1.25333							101	11.7	100.6
2017-03-01	JP		3.84398			80.6667	9.22818	31.5252	15.4598	51.7528			1016.58	3.29879	10.1167						99.8727	2.8	100.291
2017-03-01	UK		2.67225				10.5506	21.0485	15.7902	39.3068				2.53395							102.7	4.5	100.437
2017-03-01	US		2.7711				9.34214	23.7918	16.4348	28.7937				0.987536							243.892	4.4	120.26
2017-04-01	BR		3.295				9.03	11.98	16.2	37.3833				1.09123							112.026	13.7	98.6476
2017-04-01	CA		1.38462				4.86368	17.4151	9.03333	20.32				6.69432							102.008	6.5	99.8645
2017-04-01	FR		2.31215				9.09016	28.1108	15.8995	45.3667				1.44223							101.26	9.5	99.9848
2017-04-01	IN		7.48421				11.6516	17.2974	83.5154	138.569				4.51158							105.961	3.87	100.701
2017-04-01	IT		0.1			20.1667	21.2196	38.7155	17.5778	57.9367				2.00333	25.8667						101.4	11.2	100.67
2017-04-01	JP		3.45751				8.0551	34.8453	15.4927	48.0021				3.46045							100.28	2.8	100.413
2017-04-01	UK		3.07943				8.60467	24.3943	14.436	36.145				2.71747							103.2	4.4	100.464
2017-04-01	US		2.57105			54	7.0663	25.7313	15.6035	27.8139			1012.75	1.10476	5.5	128.75				7.5	244.193	4.4	120.51
2017-05-01	BR		4.30968				12.0516	8.63387	19.5806	47.9194				1.20656							112.373	13.6	98.8228
2017-05-01	CA		1.18782			60.9333	4.7302	15.6353	10.4301	21.6			1007.42	5.09965	7.81667						102.169	6.6	99.9551
2017-05-01	FR		1.71017				8.1675	27.8233	12.8793	38.4316				1.07256							101.31	9.6	100.156
2017-05-01	IN		6.58536				11.4906	16.6164	72.2419	126.611				4.08164							106.344	4.03	100.731
2017-05-01	IT		0.1				19.0211	41.2171	13.7957	47.3				1.62358							101.2	11.4	100.74
2017-05-01	JP		3.30222				7.32419	36.3731	18.6452	52.6825				3.78766							100.382	3	100.54
2017-05-01	UK		4.32346				8.31971	22.9722	16.3888	43.0775				3.78094							103.5	4.4	100.486
2017-05-01	US		2.4545			66.875	6.31302	25.4502	16.5559	27.9677			1015.44	1.01637	11.2125	212.5				5.5	244.004	4.4	120.8
2017-06-01	BR		5.575				14.5433	6.71667	23.3833	55.5833				1.30833							112.115	13.3	98.9704
2017-06-01	CA		0.960333				4.21199	15.8522	9.84444	22.6756				4.11859							101.848	6.5	100.013
2017-06-01	FR		1.805				6.86334	28.9622	15.5508	40.8007				1.37031							101.32	9.5	100.323
2017-06-01	IN		5.93127				9.6163	10.8846	55.5673	103.791				3.73935							107.109	4.12	100.773
2017-06-01	IT		0.1				16.6478	51.9919	16.5556	54.4				1.11282							101.1	11.2	100.811
2017-06-01	JP		3.04416				6.59052	31.8123	15.7531	45.0802				3.57635							100.28	2.8	100.669
2017-06-01	UK		4.04269				6.95567	19.7136	13.5709	34.4857				3.97529							103.5	4.3	100.507
2017-06-01	US		2.44133				6.41256	23.6243	18.0627	30.0233				1.10583							244.163	4.3	121.14
2017-07-01	BR		2.575				7	15.375	18	39.25				0.85							112.384	13	99.0947
2017-07-01	CA		1.015				3.05333	15.4733	9.16667	22.5333				2.6125							101.928	6.3	100.046
2017-07-01	FR		1.51429				4.02	21.6025	9.2	21.6053				1.58							100.97	9.6	100.476
2017-07-01	IN		5.60417				10.1375	7.63333	47.8125	90.0769				3.9875							109.021	3.37	100.827
2017-07-01	IT		0.1				13.6278	37.875	9.83333	33.45				1.05							101.2	11.4	100.881
2017-07-01	JP		2.71556				6.21719	15.5687	16.9062	41.0312				3.67037							100.076	2.8	100.793
2017-07-01	UK		4.95				4.24	18.2375	11.5294	28.925				1.99286							103.5	4.3	100.526
2017-07-01	US		2.30556				4.66582	22.9139	17.5	33.8036				0.855263							244.243	4.3	121.44
2018-01-01	BR		3.80161				9.67742	15.0097	15.1774	38.7581				0.810526							114.399	11.8	99.6843
2018-01-01	CA		1.42065	-17		72.3333	9.15364	13.6469	6.52688	31.1266			1023.98	2.68582	-14.4833	140				5.15	102.649	6	100.318
2018-01-01	FR		1.72381			87	10.3278	17.6799	13.0875	37.0754			1013	1.05212	5.5						101.75	9.2	100.754
2018-01-01	IN		10.2674				17.7894	14.309	100.367	182.191				8.41498							110.169	5.01	101.323
2018-01-01	IT		0.1				25.7993	10.6571	30.2279	87.7785				1.22519							101.5	11.1	101.031
2018-01-01	JP		4.05639				10.2272	21.2298	10.9455	37.0616				3.19968							101.298	2.4	101.113
2018-01-01	UK		4.86559				11.435	16.7879	13.6673	36.8227				2.71709							104.5	4.2	100.532
2018-01-01	US		3.74737			26.125	12.6062	15.3916	19.1598	35.4074			1022.75	1.27846	7.85						248.859	4	123.11
2018-02-01	BR		3.376				8.23929	13.4304	14.2679	37.0784				0.877778							114.765	12.2	99.7644
2018-02-01	CA		1.42273	-18.6667		70.9167	8.45398	15.1072	6.5122	29.6148			1021.67	1.63216	-17.7167	223.333				3.73333	103.209	5.9	100.416
2018-02-01	FR		2.08214			92.2857	12.1746	17.1314	19.1756	55.1715			1008	1.33043	-4.81429						101.72	9.3	100.718
2018-02-01	IN		9.51				17.862	15.8351	92.5781	152.557				9.31477							109.786	5.87	101.413
2018-02-01	IT		0.1				23.9937	16.892	21.6571	70.6169				1.18931							101.5	10.8	100.991
2018-02-01	JP		3.93897				11.0006	24.9441	13.7444	46.2667				3.43934							101.298	2.5	101.124
2018-02-01	UK		3.18035				12.1384	18.6768	14.7422	38.44				2.08008							104.9	4.2	100.515
2018-02-01	US		3.31649				10.8578	16.7769	17.7629	32.1186				1.25024							249.529	4.1	123.43
2018-03-01	BR		4.26471				10.57	15.1533	18.3333	49.0588				0.863636							114.868	12.6	99.8331
2018-03-01	CA		1.53333				6.50767	17.7884	8.07527	24.7892				7.7029							103.37	5.9	100.518
2018-03-01	FR		1.97415				10.8917	24.1007	14.9322	41.365				1.35203							102.75	9.3	100.691
2018-03-01	IN		8.51178				13.9127	18.966	85.2671	140.863				6.91711							109.786	6	101.499
2018-03-01	IT		0.1				24.2677	23.5139	20.791	65.5906				2.16842							101.8	10.9	100.949
2018-03-01	JP		3.63372				9.38133	30.1405	15.6603	47.1562				3.92128							100.993	2.5	101.127
2018-03-01	UK		3.3011				11.1326	21.2871	16.6032	44.2397				2.52101							105.1	4.2	100.506
2018-03-01	US		2.91356				8.42872	24.1243	15.1533	27.9729				1.39863							249.577	4	123.81
2018-04-01	BR		3.895				10.615	14.1483	20.3833	49.9667				1.31429							115.121	13.1	99.8979
2018-04-01	CA		1.48349				5.44457	19.3889	10.6	25.3467				4.63229							103.61	5.9	100.616
2018-04-01	FR		1.62607			67.8826	9.30323	29.3879	17.2725	41.2343			1017.99	1.25041	14.4348				6.98182	3.37059	102.92	9.2	100.678
2018-04-01	IN		7.46821			45.051	12.1305	17.5826	77.5286	122.973			1008.74	5.41954	30.5612				9.11765	3.042	110.169	5.57	101.578
2018-04-01	IT		0.1				20.5229	34.744	20.8092	57.3972				1.91897							101.9	11	100.909
2018-04-01	JP		3.38672				7.82263	34.5075	20.3472	54.7967				4.12481							100.891	2.5	101.113
2018-04-01	UK		2.77778			80.4964	9.25867	24.0103	16.1343	43.4368			1006.66	3.1	7.68214				9.6	4.56071	105.5	4.2	100.509
2018-04-01	US		2.76022			50.0444	7.24768	27.3052	19.3642	29.486			1019.43	0.916935	12.6889	123.667			6.87778	2.32222	250.227	4	124.09
2018-05-01	BR		4.32069			79.0303	11.4534	13.3086	23.4138	55.6552			1020.67	1.11754	18.5667						115.581	12.9	99.9672
2018-05-01	CA		1.25777	7.55556		62.3528	5.16193	18.9242	12.2088	29.8726			1012.91	7.74826	16.5099	88.9706			6.9595	2.64277	103.77	6	100.703
2018-05-01	FR		1.44677			75.48	7.77895	28.91	16.9949	44.4453			1015.92	1.23968	17.3898				4.56984	2.30742	103.36	9.2	100.679
2018-05-01	IN		7.43392			25.8508	10.4503	18.5949	73.1349	118.302			636.621	5.24661	18.8807	181.2			10.0023	0.314	110.551	5.14	101.652
2018-05-01	IT		0.1			70.9227	14.9758	35.5505	15.8485	49.1607		1.4	1003.54	1.30977	17.4644				4.66726	2.67098	102.2	10.6	100.879
2018-05-01	JP		3.14639			62.2546	7.35494	33.0917	16.8115	47.1139		57.3119	1006.91	3.89641	19.2441				4.53111	2.37912	101.094	2.2	101.075
2018-05-01	UK		2.36471			72.767	8.8571	26.7417	18.9863	49.9241			1020.52	2.12137	14.6485				6.19272	2.87683	105.9	4	100.523
2018-05-01	US		2.53238			54.231	6.8523	25.2908	19.4189	31.5838		0	992.682	1.08613	13.8105	6.35821			5.23438	1.75186	250.792	3.8	124.55
2018-06-01	BR		5.59153			77.525	15.4633	7.41667	26.4167	59.3729			1021.42	1.31277	18.875						117.038	12.7	100.042
2018-06-01	CA		1.30817	10.2321		66.1761	4.4223	16.1407	9.30882	24.028			1011.01	6.33097	17.6364	143.25			6.41636	2.44165	103.69	6.1	100.775
2018-06-01	FR		1.37722			70.5406	6.77477	28.5892	15.1547	38.1514			1016.19	1.56997	19.7468				5.27163	2.72696	103.37	9.1	100.696
2018-06-01	IN		6.04268			34.2334	9.73844	12.6931	78.342	109.363			613.663	3.75879	19.1689	173.117			10.5932	0.343678	111.317	5.75	101.72
2018-06-01	IT		0.1			61.5103	13.3672	42.5014	13.4901	44.747			1003.75	1.31156	20.6506				5.46397	2.7321	102.4	10.8	100.859
2018-06-01	JP		2.70898			69.2857	6.56614	26.8827	14.884	40.5904		51.4225	1000.78	3.33545	21.3494				4.57236	1.96336	100.993	2.4	101.012
2018-06-01	UK		2.06345			69.1756	7.48467	23.176	15.3944	40.235			1019.11	2.24511	16.7572				6.50387	2.7056	105.9	4	100.545
2018-06-01	US		2.54924			51.9763	6.24935	23.0312	20.0295	33.2448		135.84	994.102	1.1573	15.4273	0			5.19069	1.74652	251.018	4	124.71
2018-07-01	BR		6.4			73	16.95	12.05	43.5	99.5			1018.5	1.1	19.35						117.424	12.4	100.11
2018-07-01	CA		1.34545	24		70.5571	3.31429	22.5	5.5	35.5714			1012.19	1.775	22.3429	200			6.42857	2.79286	104.17	5.8	100.824
2018-07-01	FR		1.2			58.0417	6.19615	41.6261	17.6522	48.4545			1009.92	1.225	24.575				4.96522	2.54348	103.28	8.9	100.73
2018-07-01	IN		6.15556			43.725	8.23	10.24	53.5	89.2308			635.882	3.13	21.425	236.7			8.46667	0.644444	115.142	5.66	101.783
2018-07-01	IT		0.1			55.5545	10.5111	53.1667	13.9	50.4545			1011.15	1.4	24.6545				5	2.65	102.7	10.4	100.852
2018-07-01	JP		1.96923			65.7656	3.9	10.4774	15.5161	35.4194		49.8	1010.31	3.61429	26.2031				5.74667	2.59687	100.993	2.5	100.932
2018-07-01	UK		2.65			57.23	6.88	34.045	18.8889	47.05			1014.87	2.65	21.025				5.92632	2.6	105.9	4	100.57
2018-07-01	US		2.3925			51.5211	5.01282	24.2561	17.92	45.2857		0	995.682	1.07826	16.8772	0			4.91053	1.74737	251.214	3.8	125.05
2018-12-01	BR		1.9		18	69.5	5.3	24.4	20	57			1012.55	1.1	24.25				6.35	2.25	118.34	11.6	100.108
2018-12-01	CA		1.98333		1	83.1267	10.5929	4.91429	8.5	35.9333			1020.61	2.96364	-3.62				4.84667	2.46667	103.85	5.8	100.746
2018-12-01	FR		0.775		4.55263	87.7955	12.1682	8.95714	15.4545	50.0952			1033.92	1.36667	6.12273				2.45238	1.66364	103.47	8.8	101.227
2018-12-01	IN		11.9111		7.85	54.7789	23.2556	15.7	156.769	227.947		3	1012.98	8.10556	22.4895	225.3			9.2	0.938889	115.142	7.02	102
2018-12-01	IT		0.1		1.64286	65.9917	23.08	11.5778	33.3	100			1024.61	1.38333	5.88333				4.06364	1.99	102.3	10.2	100.966
2018-12-01	JP		3.4		2.62857	54.6906	5.82188	20.6187	6.5625	22.7812		99	1024.45	2.425	3.83438				3.97931	1.69032	101.502	2.5	100.79
2018-12-01	UK		3.475		6.78571	84.035	7.58	20.32	10.4444	26.25			1033.3	1.29167	9.105				7.24444	3.07368	107.1	3.9	100.703
2018-12-01	US		3.11316		6.61622	65.0965	9.53158	12.9212	14.08	33.1071			981.465	1.12222	5.03509	0			5.81053	1.88596	252.767	3.9	126.32
2019-01-01	BR		2.72742		19.3903	73.3419	10.0548	18.8113	18.3548	48.3226			1014.16	1.05968	24.9968				3.52258	1.64516	118.719	11.6	100.115
2019-01-01	CA		1.59		2.9475	79.051	8.40976	9.22412	8.8	27.1204			1014.09	3.31893	-5.15032	0			7.24839	3.34516	103.93	5.9	100.722
2019-01-01	FR		0.775918		2.95921	79.3958	12.2828	15.6611	17.2344	47.6581			1017.83	1.07508	4.07364				6.8248	3.51766	103.01	8.8	101.372
2019-01-01	IN		9.47604		10.5919	60.9888	19.4539	14.2509	123.943	186.91		54.2111	1010.5	7.95394	23.0255	197.31			9.23333	0.95233	117.437	6.86	102.02
2019-01-01	IT		0.1		2.77203	68.7554	25.876	12.3645	29.1329	88.7583		0.7	1011.8	2.03529	4.18733				4.29487	2.175	102.4	10.4	100.999
2019-01-01	JP		3.87998		2.72168	55.8301	10.0367	22.1644	11.19	38.4888		77.0025	1012.5	2.74964	5.01183				4.62358	2.15479	101.502	2.5	100.855
2019-01-01	UK		4.7756		3.58128	82.7382	15.1765	14.0547	14.7394	39.9507			1021.02	2.84113	5.04871				6.62697	3.14071	106.4	3.9	100.737
2019-01-01	US		3.21294		5.87003	54.7415	11.6544	15.2931	14.9084	32.0777		0	983.447	1.13546	2.40228	0			5.50865	1.9465	252.718	4	126.65
2019-02-01	BR		3.18333		18.8607	75.8125	9.37963	13.9759	15.6296	40.3889			1014.89	1.24815	23.8964				4.04464	2.24643	119.229	12	100.144
2019-02-01	CA		1.6794		-4.80612	76.4679	8.52482	11.3711	8.7619	29.8643			1015.42	2.09968	-6.58405	0			9.03833	3.53667	104.811	5.9	100.726
2019-02-01	FR		1.00409		3.90142	75.5068	15.3351	14.9651	24.2012	59.0082			1022.83	1.10588	6.76731				5.26544	2.81694	103.06	8.7	101.512
2019-02-01	IN		8.15868		12.9091	59.5771	15.7512	14.4633	92.4377	144.528		0.56	1008.9	6.64143	24.554	183.289			8.90702	1.05	117.437	7.2	102.03
2019-02-01	IT		0.664474		3.72695	64.3992	28.8483	19.8167	31.7885	79.6549		99.2	1021.97	1.98333	8.26897				5.08622	2.25973	102.5	10.5	101.031
2019-02-01	JP		4.03292		4.30379	59.4467	10.2831	24.9188	15.1446	49.5638		56.7938	1012.2	3.15598	6.69266				4.12942	2.01718	101.502	2.4	100.938
2019-02-01	UK		4.54067		4.88916	81.0079	14.1241	15.8567	21.1697	52.4936			1022.61	2.36997	7.0609				7.34829	3.53592	106.8	3.8	100.767
2019-02-01	US		2.77771		5.15479	52.9397	9.95614	30.5446	13.377	29.9912		199.8	982.26	1.08398	3.19906	0			5.85708	2.00934	253.322	3.8	126.94
2019-03-01	BR		3.21897		18.9306	82.4145	8.70517	12.8672	15.1207	38.3103			1016.24	1.46207	23.6161				4.06613	2.14032	120.124	12.4	100.19
2019-03-01	CA		1.59404		-7.51043	70.4026	7.61323	13.2295	9.64516	30.0839			1017.27	2.33064	-0.135484	0			6.53247	2.7961	105.371	5.8	100.763
2019-03-01	FR		0.171053		3.63978	67.5208	9.51352	26.354	16.7373	38.6155			1020.62	1.05894	9.59574				7.64726	4.04196	103.89	8.7	101.634
2019-03-01	IN		7.59763		13.8385	51.6507	14.3584	15.8416	84.715	130.005		0.666667	1006.85	7.14414	26.8918	210.558			9.6443	1.17333	118.202	6.65	102.029
2019-03-01	IT		0.512048		3.6345	57.3425	24.9194	27.4136	24.2773	54.6504			1018.27	1.79162	11.6102				6.25994	3.1033	102.8	10.1	101.058
2019-03-01	JP		3.6052		3.51984	56.3591	8.47023	31.4885	14.8496	47.4773		54.9224	1007.77	3.18746	9.69153				5.26901	2.38939	101.502	2.5	101.026
2019-03-01	UK		2.36723		3.97725	78.3867	9.09474	24.1771	14.4839	34.4899		497	1017.16	1.96125	8.03868				9.75996	4.50457	107	3.8	100.792
2019-03-01	US		2.67713		1.78718	49.2739	9.34906	33.0021	14.7704	29.6188		90	988.158	1.13138	5.72044	0			6.0307	2.06124	254.202	3.8	127.23
2019-04-01	BR		3.88		17.9417	83.9933	10.1733	13.83	20.4833	50.15			1013.79	1.44167	22.1017				4.265	2.1	120.808	12.7	100.246
2019-04-01	CA		1.55707		-0.184	69.5175	5.13756	13.1074	8.87356	21.4115			1013.7	5.9695	6.46736	0			7.71279	3.30674	105.612	5.8	100.821
2019-04-01	FR		0.1		5.2434	68.1237	8.6368	29.4628	16.9067	43.3736		598.6	1012.81	0.941987	11.1837				6.27828	3.20027	104.22	8.5	101.723
2019-04-01	IN		7.69459		16.4126	46.0332	12.9434	15.7431	90.391	122.335		0.475	1003.05	7.27587	29.6622	186.59			10.3279	1.36313	119.35	7.35	102.014
2019-04-01	IT		0.561613		7.76484	66.6056	19.552	30.2933	20.0182	46.1887		28.7857	1012.25	1.33129	13.65				5.77455	2.94268	103	10.3	101.075
2019-04-01	JP		3.09285		7.52901	57.3371	7.24106	34.3045	13.611	41.9278		55.7256	1006.41	3.26476	13.5022				5.15831	2.64384	101.807	2.4	101.098
2019-04-01	UK		2.21786		4.83333	72.177	10.3268	26.7461	23.5843	60.6493			1018.12	2.51559	9.46072				6.97044	3.21973	107.6	3.8	100.813
2019-04-01	US		2.39625		7.69641	62.2894	7.18641	34.3828	15.1303	25.9112		180.691	997.119	1.08548	13.1444	0			6.28212	2.47374	255.211	3.6	127.65
2019-05-01	BR		3.75902		15.9339	82.8065	12.3823	10.4661	21.5161	51.2581			1016.42	0.922581	20.2935				4.3629	2.61452	120.965	12.5	100.302
2019-05-01	CA		1.36726		4.74686	69.1217	4.83348	11.2624	11.0471	24.8834		206.6	1012.87	5.86582	12.1065	0			6.54557	2.73629	106.332	5.4	100.885
2019-05-01	FR		0.1		7.4976	68.3535	6.97139	29.1013	13.087	33.0859			1015.21	1.06006	13.574				6.5	3.24974	104.33	8.6	101.763
2019-05-01	IN		7.81688		17.59	44.2053	11.5961	16.1829	96.2482	120.288		0.616667	999.874	7.90598	29.9445	211.345			10.1351	1.76781	120.115	7.03	101.984
2019-05-01	IT		0.440312		10.8684	71.2481	14.6397	30.2715	12.6106	30.9222		53.9308	1010.97	1.41695	15.0272				6.0735	3.70359	103	10	101.075
2019-05-01	JP		2.88372		12.8948	53.1781	6.70806	38.7046	16.2712	47.6411		56.5309	1005.39	3.67137	18.652				4.78977	2.52158	101.807	2.3	101.13
2019-05-01	UK		1.796		6.58548	71.7939	8.58622	23.5905	12.3002	34.5765		332.417	1020.48	2.58661	11.7772				5.79692	2.76865	107.9	3.9	100.837
2019-05-01	US		2.25684		12.3921	66.1387	6.39707	33.4758	14.827	27.5837		42.1833	995.275	0.975436	16.5663	0			5.57939	2.21093	255.29	3.7	127.87
2019-06-01	BR		4.81		13.5767	81.8767	14.5867	8.995	26.0167	58.9			1019.97	1.18333	18.5233				3.88667	1.77833	120.977	12.3	100.351
2019-06-01	CA		1.287		10.1321	66.6858	4.52372	11.6353	9.16049	24.3196			1012.44	6.59161	17.0962	19.0345			5.9947	2.39746	106.012	5.5	100.936
2019-06-01	FR		0.1		13.0537	65.8939	7.12684	30.6705	15.7263	35.5223		294.529	1015.24	0.789644	20.054				5.67789	2.73957	104.58	8.5	101.744
2019-06-01	IN		7.29463		21.8865	53.7343	9.75506	16.4011	74.7541	104.055		0.4	928.418	6.32828	30.7685	171.533			10.0368	1.85624	120.88	7.87	101.936
2019-06-01	IT		0.515152		16.2653	56.3282	15.5113	44.0223	24.2401	50.2844		24.34	1014.93	2.71364	24.773				4.97122	2.27948	103.1	9.6	101.05
2019-06-01	JP		2.65119		18.3034	67.6179	5.89812	29.679	15.4969	42.9083		48.7939	1000	3.21211	21.8183				4.41125	2.32544	101.603	2.3	101.097
2019-06-01	UK		1.49751		10.4956	75.0737	7.32105	20.5306	11.4602	31.5694			1020.94	2.04062	14.8868				6.80919	3.3714	107.9	3.8	100.866
2019-06-01	US		9.61015		15.161	62.4048	5.89296	35.9446	17.8172	30.4645		0.00434783	995.419	1.13116	20.3661	10.17			5.14918	2.04771	255.159	3.6	128.13
2019-07-01	BR		5.41628		10.9194	74.4097	15.4565	11.0032	27.6935	62.7581			1020.42	1.19677	17.5726				4.42581	2.29839	121.207	12	100.397
2019-07-01	CA		1.17221		14.7596	69.8753	3.99516	14.0639	9.33333	27.4194			1012.71	3.47938	20.9566	225.419			5.47877	2.35996	106.652	5.8	100.971
2019-07-01	FR		0.25163		13.5711	58.081	6.79176	31.7915	17.6888	38.1008			1015.08	1.09243	22.5914				5.95085	2.73548	104.38	8.3	101.67
2019-07-01	IN		6.53641		24.4604	72.9244	8.00069	10.069	50.5455	80.6455		0.852632	887.412	3.8415	28.8896	150.016			10.3055	1.73842	122.027	7.34	101.87
2019-07-01	IT		0.533929		17.6178	58.3965	14.7642	48.2327	19.6235	46.2124		17.0167	1012.35	2.43606	25.8121				5.46873	2.50672	103.1	9.6	100.992
2019-07-01	JP		2.64434		22.0736	75.2387	5.89758	20.2108	16.7601	39.9728		47.9944	1001.05	2.95052	24.6257				4.00123	2.74292	101.603	2.3	100.974
2019-07-01	UK		1.82449		13.1894	72.7503	6.7129	18.3873	11.4946	28.5982		29	1021.87	1.7879	18.0985				6.04956	3.00574	108	3.9	100.894
2019-07-01	US		8.92118		18.1132	65.2956	6.11872	25.0172	19.2198	35.119		0.0583333	996.222	1.04874	25.8418	170.245			4.89331	2.18884	255.685	3.7	128.35
2019-08-01	BR		3.7		11.8048	74.971	11.121	15.0645	22.2581	46.6129			1022.67	1.01803	18.1387				5.7871	3.31129	121.341	11.8	100.443
2019-08-01	CA		1.17475		12.4705	70.9886	3.9739	12.6847	9.56989	23.1364			1013.1	2.76057	19.4351	230.806			5.20903	2.2306	106.652	5.8	100.989
2019-08-01	FR		0.30884		14.0457	66.165	6.60323	26.2559	14.3082	33.6516			1016.61	1.12115	20.8214				5.37699	2.78913	104.86	8.2	101.552
2019-08-01	IN		6.11137		25.0084	77.9795	7.85355	8.95792	45.3774	73.0411		0.780952	886.752	3.87917	28.0615	150.213			9.81586	1.5152	122.41	8.19	101.784
2019-08-01	IT		0.578899		18.2019	60.9312	13.4332	42.6766	19.5605	47.4324		59.64	1014.57	2.139	25.4277				4.88065	2.20323	103.5	9.4	100.896
2019-08-01	JP		2.78243		23.6941	70.6082	5.33392	18.1995	19.6051	42.7071		49.1286	1000.57	3.22066	27.2334				4.33719	2.37265	101.807	2.3	100.748
2019-08-01	UK		2.0081		13.0969	77.8929	6.82919	19.1958	12.6051	29.8458			1017.57	1.94646	16.9518				7.0766	3.46722	108.3	3.8	100.915
2019-08-01	US		15.5081		17.3794	66.8138	6.64525	21.4993	17.7406	30.8914		0.02	995.651	0.954403	24.6777	174.255			4.54397	2.08908	256.059	3.7	128.57
2019-09-01	CA															175.789					106.652	5.6	100.993
2019-09-01	IT											25.325									102.9	9.8	100.763
2019-10-01	CA															176.333					106.893	5.7	100.988
2019-11-01	BR		3.07209		16.5717	80.6617	7.54333	16.81	16.3833	37.6167			1012.85	0.841667	21.6633				5.71667	2.58	122.033	11.6	100.614
2019-11-01	CA		1.39939		-3.34398	80.683	7.44651	11.6943	11.1803	26.7494			1015.93	2.37806	1.7634	147			6.19952	3.03134	106.733	6	100.976
2019-11-01	FR		0.1		5.95455	85.5517	10.1994	14.0826	12.2868	34.0403			1005.17	0.707944	7.58062				7.93526	5.10444	104.52	8.2	101.088
2019-11-01	IN		9.21056		17.8727	67.2245	16.7299	11.0229	103.027	159.254		0.5	877.24	5.72283	26.3019	211.28			10.1333	0.963415	125.47	7.23	101.4
2019-11-01	IT		0.522324		9.51373	84.3189	18.275	12.1152	17.2394	43.0641		36.3909	1007.72	2.03598	11.3381				5.17083	4.39861	102.6	9.8	100.443
2019-11-01	JP		3.49118		7.45074	62.911	8.412	20.2335	11.6962	36.3142		65.9664	1011.85	2.75761	12.8854				4.16337	2.43039	102.316	2.3	99.7792
2019-11-01	UK		2.82743		4.61572	88.6975	13.384	11.3059	12.9754	35.7033			1000.71	2.12608	6.65883				6.09433	3.20961	108.5	3.8	100.915
2019-11-01	US		3.27884		2.39475	69.8038	12.1949	14.5038	19.8047	34.5495		495.333	1007.35	1.02904	8.70931	179.892			4.74335	2.18355	257.803	3.6	129.41
2019-12-01	BR				17.3679	80.0735							1013.34		23.1279		4.76667	2.225	5.89706	2.85294	123.436	11.2	100.669
2019-12-01	CA				-6.85946																106.733	5.8	100.959
2019-12-01	DE				-0.788462	64.0769							1021.37		5.76923		15.9	4.42	17.7429	3.88462	105.818	3.2	100.631
2019-12-01	FR				5.34671																104.98	8.2	100.95
2019-12-01	IN											0.6				219.969			11.0536		126.235	7.6	101.225
2019-12-01	IT				5.32604																102.8	9.7	100.289
2019-12-01	JP				3.77984	65.5538						62.3258	1013.53		8.51446		3.70704	2.22945	3.81896	2.24007	102.316	2.2	99.5649
2019-12-01	UK				4.5099																108.5	3.9	100.908
2019-12-01	US				2.35932							600.6				197.15					258.616	3.6	129.69
2020-01-01	BR																							Brazil	2020-01-22	0	2020-01-01	0
2020-01-01	CA																							Canada	2020-01-24	3	2020-01-01	0
2020-01-01	DE																							Germany	2020-01-31	5	2020-01-01	0
2020-01-01	FR											498									104.54	8.2	100.834	France	2020-01-29	5	2020-01-01	0
2020-01-01	IN											44.2556									126.235	7.22	101.024	India	2020-01-30	1	2020-01-01	0
2020-01-01	IT											99.2									102.9	9.6	100.152	Italy	2020-01-31	2	2020-01-01	0
2020-01-01	JP																							Japan	2020-01-31	15	2020-01-01	0
2020-01-01	UK																							United Kingdom	2020-01-31	2	2020-01-01	1
2020-01-01	US																							US	2020-01-31	8	2020-01-01	0
2020-02-01	BR		2.52985		19.9273	86.032	6.09655	11.7862	12.9115	24.8644			1015.14	3.21205	23.256		6.90638	2.786			124.005	11.2	100.723	Brazil	2020-02-29	2	2020-02-01	0
2020-02-01	CA		1.54108		-8.02133	79.3035	7.70792	15.403	7.03448	27.0815			1009.11	3.7823	-1.9605		6.54899	2.95678			107.213	5.7	100.903	Canada	2020-02-29	23	2020-02-01	0
2020-02-01	DE		4.1931		-3.57143	53.75	13.669	13.1414	30.3448	59.1724			1014.71	2.07241	5.32143		18.5	7.15			105.618	3.3	100.64	Germany	2020-02-29	66	2020-02-01	0
2020-02-01	FR		0.1		4.39531	77.5187	8.89144	21.5487	14.4866	31.6957		4	1017.88	0.885537	8.03087		8.88207	4.48413			104.53	7.8	100.739	France	2020-02-29	100	2020-02-01	2
2020-02-01	IN		7.88537		13.5052	63.5397	14.0771	12.0444	81.4733	136.263		0.5	854.655	5.03418	23.5076	209.06	9.01905	1.1541			125.47	7.76	100.796	India	2020-02-03	3	2020-02-01	0
2020-02-01	IT		0.822868		1.78736	59.8816	26.9459	18.454	30.4854	72.5118		99.2	1015.81	2.1659	8.58621		6.7568	3.63966			102.8	9.6	100.034	Italy	2020-02-29	1128	2020-02-01	29
2020-02-01	JP		3.89677		0.370741	58.021	9.37525	23.5531	11.4667	38.1341		54.4699	1014.4	2.87164	6.72987		4.58129	2.52963			102.112	2.4	99.382	Japan	2020-02-29	245	2020-02-01	6
2020-02-01	UK		2.65124		2.96789	84.4257	8.1131	23.0514	12.4419	27.4188			1007.41	2.87222	5.88082		11.2957	5.36489			108.6	4	100.885	United Kingdom	2020-02-29	61	2020-02-01	3
2020-02-01	US		3.03786		0.696978	66.1382	10.9135	18.9327	15.6094	29.6065			1009.91	0.847868	7.14101	184.642	6.02852	2.69854			259.248	3.5	130.52	US	2020-02-29	25	2020-02-01	1
2020-03-01	BR																							Brazil	2020-03-31	5717	2020-03-01	201
2020-03-01	CA																							Canada	2020-03-31	4881	2020-03-01	82
2020-03-01	DE																							Germany	2020-03-31	61913	2020-03-01	583
2020-03-01	FR																							France	2020-03-31	51579	2020-03-01	3517
2020-03-01	IN																							India	2020-03-31	1397	2020-03-01	35
2020-03-01	IT																							Italy	2020-03-31	105792	2020-03-01	12428
2020-03-01	JP																							Japan	2020-03-31	2255	2020-03-01	67
2020-03-01	UK																							United Kingdom	2020-03-31	38484	2020-03-01	5141
2020-03-01	US											0									258.124	4.4	129.61	US	2020-03-31	192079	2020-03-01	5359
2020-04-01	BR																							Brazil	2020-04-30	87187	2020-04-01	6006
2020-04-01	CA																							Canada	2020-04-30	29809	2020-04-01	2728
2020-04-01	DE																							Germany	2020-04-30	159119	2020-04-01	6288
2020-04-01	FR																							France	2020-04-28	167650	2020-04-01	24315
2020-04-01	IN											0.566667									125.853	23.52	88.3486	India	2020-04-30	34863	2020-04-01	1154
2020-04-01	IT																							Italy	2020-04-30	205463	2020-04-01	27967
2020-04-01	JP																							Japan	2020-04-30	14284	2020-04-01	481
2020-04-01	UK																							United Kingdom	2020-04-30	177543	2020-04-01	38995
2020-04-01	US																							US	2020-04-30	1081152	2020-04-01	66638
2020-05-01	BR		3.13043		13.6839	78.3323	7.99565	12.3739	20.8207	39.3772			1019.36	2.80222	18.3355				6.39559	2.98387	123.237	12.6	91.8603	Brazil	2020-05-31	516137	2020-05-01	29367
2020-05-01	CA		1.42198		4.84404	62.4071	3.8182	17.2263	7.98214	20.7103			1015.21	4.41178	12.4353				6.40461	2.77995	106.332	13.4	88.2647	Canada	2020-05-31	51068	2020-05-01	5173
2020-05-01	DE				9.54839	60.2419							1016.55		17.4516				18.2263	6.56774	106.018	3.6	90.9896	Germany	2020-05-31	181482	2020-05-01	8500
2020-05-01	FR		0.1		9.79416	63.582	4.86738	28.9411	12.7575	28.3774			1018.19	0.784706	16.2563				7.62053	3.10052	104.71	7.1	79.0764	France	2020-05-31	187817	2020-05-01	28751
2020-05-01	IN		5.56434		19.1994	54.7907	6.44809	13.7513	55.8103	83.1784		0.571429	847.138	3.9069	29.9124	178.703			9.8133	1.37065	126.235	21.73	83.5585	India	2020-05-31	190609	2020-05-01	5408
2020-05-01	IT		0.386029		11.666	59.9968	10.5039	35.8704	14.9201	34.5718		19.2524	1014.54	1.57286	19.1339				5.91188	2.69316	102.8	8.7	86.4214	Italy	2020-05-31	232997	2020-05-01	33415
2020-05-01	JP		2.85		13.3814	67.234	5.38221	32.9037	13.8177	41.5827		61.3426	1008.22	2.60818	18.6022				6.41401	2.75279	101.909	2.8	92.5175	Japan	2020-05-31	16741	2020-05-01	898
2020-05-01	UK		2.81233		6.19565	63.3081	4.88903	28.2542	13.0468	28.8161			1028.91	2.47203	13.425				6.90232	2.94117	108.6	4.1	82.5185	United Kingdom	2020-05-31	256145	2020-05-01	52487
2020-05-01	US		3.40783		9.25953	60.8674	4.84898	24.6994	15.2735	24.8994		1.14783	1015.17	1.09023	18.5649	163.272			6.43544	3.06856	255.868	13.2	117.55	US	2020-05-31	1791549	2020-05-01	107857
2020-06-01	BR																							Brazil	2020-06-30	1412669	2020-06-01	59792
2020-06-01	CA																							Canada	2020-06-30	55390	2020-06-01	5633
2020-06-01	DE																							Germany	2020-06-30	194259	2020-06-01	8973
2020-06-01	FR																							France	2020-06-30	196554	2020-06-01	29763
2020-06-01	IN																							India	2020-06-30	585481	2020-06-01	17400
2020-06-01	IT											16.9767									102.9	9.6	89.5844	Italy	2020-06-30	240578	2020-06-01	34767
2020-06-01	JP																							Japan	2020-06-30	18605	2020-06-01	974
2020-06-01	UK																							United Kingdom	2020-06-30	283710	2020-06-01	56199
2020-06-01	US																							US	2020-06-30	2648798	2020-06-01	127430
2020-07-01	BR																							Brazil	2020-07-31	2670451	2020-07-01	92728
2020-07-01	CA																							Canada	2020-07-31	59328	2020-07-01	5719
2020-07-01	DE																							Germany	2020-07-31	208698	2020-07-01	9141
2020-07-01	FR																							France	2020-07-31	215135	2020-07-01	30150
2020-07-01	IN																							India	2020-07-31	1695988	2020-07-01	36511
2020-07-01	IT																							Italy	2020-07-31	247537	2020-07-01	35141
2020-07-01	JP																							Japan	2020-07-31	36256	2020-07-01	1013
2020-07-01	UK																							United Kingdom	2020-07-31	303181	2020-07-01	57349
2020-07-01	US											0.00833333									258.278	10.2	119.77	US	2020-07-31	4548497	2020-07-01	153967
2020-08-01	BR		2.3871		13.828	80.4806	9.5043	15.7323	20.543	38.1366			1021.48	2.43226	18.0785				8.48	3.33978	124.3	13.3	97.2435	Brazil	2020-08-31	3914829	2020-08-01	121618
2020-08-01	CA		1.17989		13.9801	70.805	3.37698	13.2023	10.1129	23.2959			1013.68	4.55227	19.5385				4.8153	2.09524	107.053	10.3	95.317	Canada	2020-08-31	62423	2020-08-01	5780
2020-08-01	DE		1.6		13.8548	55.9355	5.95625	24.6125	39.375	65.125			1014.13	1.2875	23.1452				16.6714	4.2871	106.018	3.9	97.8737	Germany	2020-08-31	242381	2020-08-01	9298
2020-08-01	FR		0.1		14.3302	61.8872	6.37171	26.1787	13.2025	26.8588			1014.13	1.11385	21.7655				7.58231	2.85839	105.09	9	96.2495	France	2020-08-31	304349	2020-08-01	30501
2020-08-01	IN		4.98655		25.0921	80.242	5.9952	8.49686	34.1697	59.846		0.757143	851.567	3.22635	28.1706	146.426			9.79226	1.37357	129.296	8.35	96.054	India	2020-08-31	3691166	2020-08-01	65288
2020-08-01	IT		0.485866		18.4959	62.5836	11.6435	41.9333	17.5206	40.847		33.3111	1011.12	1.70743	25.3968				4.92254	2.1276	103	9.9	95.8962	Italy	2020-08-31	269214	2020-08-01	35483
2020-08-01	JP		2.52038		23.5162	73.683	4.90156	20.0297	22.027	50.3628		72.4545	1006.17	2.6156	28.5622				5.75477	2.53443	101.909	3	97.2142	Japan	2020-08-31	68385	2020-08-01	1300
2020-08-01	UK		1.79488		12.8306	78.5768	5.72167	19.157	12.1579	27.0724			1015.45	1.82838	16.9473				7.22694	2.99591	108.8	4.9	92.4387	United Kingdom	2020-08-31	335873	2020-08-01	57896
2020-08-01	US		3.50503		16.3292	65.5381	5.67866	20.7849	22.1405	35.8922		0.0294118	1012.18	1.05896	25.2645	174.386			4.98777	2.34646	259.411	8.4	121.25	US	2020-08-31	6046488	2020-08-01	182789
2020-09-01	BR																							Brazil	2020-09-30	4817365	2020-09-01	144078
2020-09-01	CA																							Canada	2020-09-30	75917	2020-09-01	5879
2020-09-01	DE																		16.15		105.818	3.9	98.035	Germany	2020-09-30	289219	2020-09-01	9488
2020-09-01	FR																							France	2020-09-30	578769	2020-09-01	31761
2020-09-01	IN											0.75									130.118	6.68	97.7628	India	2020-09-30	6312584	2020-09-01	98678
2020-09-01	IT																							Italy	2020-09-30	314861	2020-09-01	35894
2020-09-01	JP																							Japan	2020-09-30	83579	2020-09-01	1575
2020-09-01	UK																							United Kingdom	2020-09-30	453264	2020-09-01	58785
2020-09-01	US																							US	2020-09-30	7246198	2020-09-01	205947
2020-10-01	BR																							Brazil	2020-10-31	5537763	2020-10-01	159972
2020-10-01	CA																							Canada	2020-10-31	106894	2020-10-01	6335
2020-10-01	DE																		17.15		105.918	3.9	98.1912	Germany	2020-10-31	518753	2020-10-01	10452
2020-10-01	FR																							France	2020-10-31	1374691	2020-10-01	36495
2020-10-01	IN																							India	2020-10-31	8184082	2020-10-01	122111
2020-10-01	IT																							Italy	2020-10-31	679430	2020-10-01	38618
2020-10-01	JP																							Japan	2020-10-31	101323	2020-10-01	1770
2020-10-01	UK																							United Kingdom	2020-10-31	1011660	2020-10-01	64218
2020-10-01	US																							US	2020-10-31	9176350	2020-10-01	230540
2020-11-01	BR																							Brazil	2020-11-30	6341965	2020-11-01	173268
2020-11-01	CA		1.62764		0.0128378	76.7657	6.79429	12.0365	7.91667	27.6667			1015.61	1.85911	4.44103				6.71892	2.93498	107.853	8.7	96.8974	Canada	2020-11-30	143522	2020-11-01	7148
2020-11-01	DE		3.7		4.33333	76.4333	11.9	8.4931	46.4643	91.2857			1025.77	1.09286	8.56667				16.95	3.75	105.018	3.9	98.3429	Germany	2020-11-30	1053869	2020-11-01	16248
2020-11-01	FR		0.1		6.98195	80.2751	9.49084	12.1639	18.9	49.7387			1023	0.784305	9.51099				6.09555	2.77677	104.73	8.1	95.0236	France	2020-11-30	2223393	2020-11-01	52383
2020-11-01	IN		8.94149		15.2642	62.4597	15.3462	10.0076	109.473	153.302			839.721	4.77012	24.5875	213.807			7.28723	0.892442	132.101	6.5	98.6913	India	2020-11-30	9462809	2020-11-01	137621
2020-11-01	IT		0.628239		8.00367	79.2836	20.3017	9.81962	32.2043	79.2423		63.3364	1021.97	2.2625	10.4969				3.74551	1.70118	102.4	9.5	95.2343	Italy	2020-11-30	1601554	2020-11-01	55576
2020-11-01	JP		3.55811		7.87737	67.4692	8.25614	19.1035	11.4364	37.2669		69.1645	1016.31	2.51801	13.4925				5.74583	2.49274	101.298	2.9	98.9263	Japan	2020-11-30	148824	2020-11-01	2152
2020-11-01	UK		4.10042		6.44928	86.1758	10.0212	15.1862	16.1933	40.4867			1019.43	1.7812	8.98417				7.91979	3.52736	109.1	5.2	93.2295	United Kingdom	2020-11-30	1629657	2020-11-01	77662
2020-11-01	US		3.29009		4.53903	67.0478	9.75584	15.4369	19.864	33.747		1.37143	1018.8	0.898282	11.8346	151.938			5.5851	2.84321	260.813	6.7	123.42	US	2020-11-30	13667910	2020-11-01	270582
2020-12-01	BR																							Brazil	2020-12-31	7681032	2020-12-01	195072
2020-12-01	CA																							Canada	2020-12-31	205661	2020-12-01	8356
2020-12-01	DE																		14.1667		105.518	3.9	97.8676	Germany	2020-12-31	1719737	2020-12-01	33071
2020-12-01	FR																							France	2020-12-31	2616902	2020-12-01	64267
2020-12-01	IN																							India	2020-12-31	10286709	2020-12-01	148994
2020-12-01	IT																							Italy	2020-12-31	2107166	2020-12-01	74159
2020-12-01	JP																							Japan	2020-12-31	235749	2020-12-01	3492
2020-12-01	UK																							United Kingdom	2020-12-31	2488780	2020-12-01	94998
2020-12-01	US																							US	2020-12-31	20219869	2020-12-01	350568
2021-01-01	BR																							Brazil	2021-01-31	9208521	2021-01-01	224648
2021-01-01	CA																							Canada	2021-01-31	272098	2021-01-01	9794
2021-01-01	DE																		17.3		106.318	3.9	97.3971	Germany	2021-01-31	2216363	2021-01-01	56945
2021-01-01	FR																							France	2021-01-31	3186354	2021-01-01	75673
2021-01-01	IN																							India	2021-01-31	10757610	2021-01-01	154392
2021-01-01	IT																							Italy	2021-01-31	2553032	2021-01-01	88516
2021-01-01	JP																							Japan	2021-01-31	390740	2021-01-01	5753
2021-01-01	UK																							United Kingdom	2021-01-31	3817176	2021-01-01	131582
2021-01-01	US																							US	2021-01-31	26357097	2021-01-01	446554
2021-02-01	BR		2.18193		19.0417	80.7964	6.49518	12.153	14.959	32.2818			1014.31	3.53133	22.6881				8.40328	3.35714	130.447	13.9	99.6945	Brazil	2021-02-28	10558091	2021-02-01	255179
2021-02-01	CA		1.61875		-9.29286	75.4688	7.11952	16.2298	5.94048	27.1024			1017.23	3.08333	-5.25405				7.24247	3.13595	108.974	8.3	97.768	Canada	2021-02-28	304842	2021-02-01	10393
2021-02-01	DE		3.26071		-1.14286	63.1964	9.17143	13.6893	41.75	79.5357			1019.95	2.18214	4.98214				17.8222	5.59286	107.018	3.9	96.9258	Germany	2021-02-28	2442336	2021-02-01	70045
2021-02-01	FR		0.1		3.92127	75.5985	8.72241	18.4395	19.9087	45.5			1017.15	0.817593	7.42196				8.42054	3.66511	105.12	8.2	94.874	France	2021-02-28	3732426	2021-02-01	85980
2021-02-01	IN		8.57451		13.0436	59.036	15.8832	9.56949	100.607	150.156		0.5	847.734	5.18695	23.8941	213			8.02075	0.988768	131.109	6.89	98.9475	India	2021-02-28	11112241	2021-02-01	157157
2021-02-01	IT		0.800368		4.67738	75.1256	22.9311	15.9735	33.01	74.8269		11.2333	1017.98	2.33789	8.38393				4.77732	3.14571	103.4	10.2	95.4625	Italy	2021-02-28	2925265	2021-02-01	97699
2021-02-01	JP		3.82524		0.120023	59.5605	8.32623	26.7146	11.5089	38.4833		63.3765	1013.09	2.63931	7.99576				8.97291	3.25951	101.603	2.9	98.9398	Japan	2021-02-28	432636	2021-02-01	7897
2021-02-01	UK		3.86036		1.62406	78.5975	8.45528	20.9923	14.4214	35.5125			1022.41	1.79642	5.32607				8.72818	3.84105	109.4	4.9	92.3664	United Kingdom	2021-02-28	4176554	2021-02-01	148404
2021-02-01	US		2.98663		-1.71309	69.2019	9.44804	19.2736	15.9973	32.1395		1.125	1018.26	0.864748	4.66592	168.837			6.14836	3.11888	263.638	6.2	124.98	US	2021-02-28	28764288	2021-02-01	511802
2021-03-01	BR																							Brazil	2021-03-31	12763392	2021-03-01	322138
2021-03-01	CA																							Canada	2021-03-31	357750	2021-03-01	10667
2021-03-01	DE																		17.4071		107.518	3.8	97.4427	Germany	2021-03-31	2808873	2021-03-01	76342
2021-03-01	FR																							France	2021-03-31	4611392	2021-03-01	95052
2021-03-01	IN											49.95									131.77	6.5	97.3071	India	2021-03-31	12221665	2021-03-01	162927
2021-03-01	IT											0.2									103.7	10.1	96.0562	Italy	2021-03-31	3584899	2021-03-01	109346
2021-03-01	JP																							Japan	2021-03-31	475086	2021-03-01	9176
2021-03-01	UK																							United Kingdom	2021-03-31	4345788	2021-03-01	152707
2021-03-01	US																							US	2021-03-31	30579473	2021-03-01	548342
2021-04-01	BR																							Brazil	2021-04-30	14675104	2021-04-01	404530
2021-04-01	CA																							Canada	2021-04-30	473522	2021-04-01	10926
2021-04-01	DE																							Germany	2021-04-30	3381597	2021-04-01	82850
2021-04-01	FR																							France	2021-04-30	5571804	2021-04-01	103815
2021-04-01	IN											0.5									132.321	7.97	95.5243	India	2021-04-30	19164969	2021-04-01	211853
2021-04-01	IT											22.5									104.1	10.2	96.6596	Italy	2021-04-30	4022653	2021-04-01	120807
2021-04-01	JP																							Japan	2021-04-30	592771	2021-04-01	10243
2021-04-01	UK																							United Kingdom	2021-04-30	4416623	2021-04-01	153811
2021-04-01	US											0.0176471									266.67	6.1	125.93	US	2021-04-30	32468043	2021-04-01	572157
2021-05-01	BR		2.7		15.186	81.0323	9.475	12.3261	21.9348	38.8066			1019.29	3.62198	19.1215				7.24	2.90215	133.165	14.7	99.5548	Brazil	2021-05-31	16557888	2021-05-01	463244
2021-05-01	CA		1.30968		4.97706	61.4097	4.00956	16.9409	6.95699	22.5441			1017.62	4.14667	12.8178				6.7269	2.7557	110.736	8	96.9386	Canada	2021-05-31	536474	2021-05-01	11128
2021-05-01	DE		2.13548		11.0968	60.8871	5.36452	22.7129	31.4194	51.3871			1014.82	2.19677	18.2419				18.3687	5.39032	108.718	3.7	98.4945	Germany	2021-05-31	3681126	2021-05-01	88442
2021-05-01	FR		0.1		7.64809	66.8316	4.94479	28.0943	10.4072	24.2393			1014.34	0.813295	13.3256				9.42744	3.45168	106.2	8.1	95.9066	France	2021-05-19	5863138	2021-05-01	108700
2021-05-01	IN		5.34063		19.5486	59.8165	7.38161	11.5858	55.8283	86.57		0.5625	844.67	5.02295	28.7918	167.581			10.0534	1.30043	132.872	11.84	93.7041	India	2021-05-31	28175044	2021-05-01	331895
2021-05-01	IT		0.476868		10.3019	63.2465	13.0539	33.3318	14.1062	28.9		55.4667	1012.55	1.81292	17.1384				5.67088	2.48315	104.1	9.8	97.2685	Italy	2021-05-31	4217821	2021-05-01	126128
2021-05-01	JP		2.8989		13.5747	71.6811	5.7876	32.8666	13.6452	38.6976		53.3692	1005.24	2.34516	18.7864				8.49155	2.66794	101.196	2.9	99.0659	Japan	2021-05-31	746487	2021-05-01	13059
2021-05-01	UK		2.5106		5.80882	73.6508	6.5895	25.292	10.8724	28.1131			1020.01	1.60104	10.4939				7.42224	3.16871	111	4.7	96.8729	United Kingdom	2021-05-31	4487339	2021-05-01	154236
2021-05-01	US		2.4779		9.64127	61.6003	5.43089	25.1514	17.7368	27.9522		0.0333333	1016.48	0.897917	18.2831	139.236			6.25044	2.99532	268.444	5.8	126.57	US	2021-05-31	33386435	2021-05-01	590258
2021-06-01	BR																							Brazil	2021-06-30	18570296	2021-06-01	518488
2021-06-01	CA																							Canada	2021-06-30	548993	2021-06-01	11210
2021-06-01	DE																							Germany	2021-06-30	3728141	2021-06-01	90875
2021-06-01	FR																							France	2021-06-30	5707142	2021-06-01	110161
2021-06-01	IN											2.2									134.084	9.17	95.761	India	2021-06-30	30411634	2021-06-01	399459
2021-06-01	IT											20.22									104.2	9.4	97.9656	Italy	2021-06-30	4259909	2021-06-01	127566
2021-06-01	JP																							Japan	2021-06-30	799583	2021-06-01	14784
2021-06-01	UK																							United Kingdom	2021-06-30	4800907	2021-06-01	154718
2021-06-01	US																							US	2021-06-30	33782313	2021-06-01	600688
2021-07-01	BR																							Brazil	2021-07-31	19922146	2021-07-01	556676
2021-07-01	CA																							Canada	2021-07-31	554376	2021-07-01	11241
2021-07-01	DE																							Germany	2021-07-30	3766765	2021-07-01	91637
2021-07-01	FR																							France	2021-07-31	6043802	2021-07-01	110856
2021-07-01	IN																							India	2021-07-31	31655824	2021-07-01	424351
2021-07-01	IT											42.9429									104.7	9.2	98.6558	Italy	2021-07-31	4350028	2021-07-01	128063
2021-07-01	JP																							Japan	2021-07-31	926604	2021-07-01	15193
2021-07-01	UK																							United Kingdom	2021-07-31	5856528	2021-07-01	156550
2021-07-01	US																							US	2021-07-31	35107385	2021-07-01	609481
2021-08-01	BR		2.90714		13.5505	75.4516	10.612	15.3422	23.9136	42.9175			1022.31	3.58378	18.3957				6.37115	2.91398	136.331	14.1	99.6114	Brazil	2021-08-31	20785196	2021-08-01	580764
2021-08-01	CA		1.35272		15.8832	72.1217	3.67987	14.1623	9.95604	35.5395			1014.94	2.63344	20.6265				5.22838	2.09204	111.777	7.1	97.9582	Canada	2021-08-31	570654	2021-08-01	11286
2021-08-01	DE		2.69032		14.0968	45.5806	9.71935	22.271	34	57.3226			1013.27	3.41613	26.5				13.125	4.46774	110.118	3.5	99.0906	Germany	2021-08-31	3942856	2021-08-01	92200
2021-08-01	FR		0.1		13.7055	68.034	5.3043	23.257	12.4002	27.2458			1016.67	0.881818	19.1612				6.5342	2.7856	107.05	7.8	99.4899	France	2021-08-29	6605068	2021-08-01	112824
2021-08-01	IN		5.96527		24.421	79.7647	7.3265	8.2503	49.4536	76.3391		0.853333	845.361	4.40195	28.276	168.535			9.33466	1.14206	135.516	8.32	98.83	India	2021-08-31	32810845	2021-08-01	439020
2021-08-01	IT		0.496255		17.0509	55.1489	11.5532	41.9774	17.8728	37.645		50.15	1011.98	1.80857	24.9341				5.05967	2.16703	105.1	9.1	99.3275	Italy	2021-08-31	4539991	2021-08-01	129221
2021-08-01	JP		2.2169		22.8799	80.3178	4.53317	17.1664	12.7933	30.2591		50.8355	1004.56	2.13027	26.5947				7.65557	2.51855	101.502	2.8	99.269	Japan	2021-08-31	1494372	2021-08-01	16067
2021-08-01	UK		1.78996		12.2537	77.8927	5.46207	19.0096	10.5	25.7942			1025.88	1.84367	15.9453				5.33881	2.16256	112.1	4.3	98.1267	United Kingdom	2021-08-31	6789581	2021-08-01	159868
2021-08-01	US		2.92127		18.1586	69.5608	6.03328	21.9938	22.1427	39.6121		9.15625	1014.93	1.08361	24.2366	151.133			4.95601	2.42002	272.87	5.2	128.51	US	2021-08-31	39395057	2021-08-01	637750
2021-09-01	BR																							Brazil	2021-09-30	21432362	2021-09-01	597032
2021-09-01	CA																							Canada	2021-09-30	591275	2021-09-01	11371
2021-09-01	DE																		15.3		110.118	3.4	99.1436	Germany	2021-09-30	4227501	2021-09-01	93638
2021-09-01	FR																							France	2021-09-30	6843836	2021-09-01	114491
2021-09-01	IN											0.85									135.847	6.86	99.009	India	2021-09-30	33766707	2021-09-01	448339
2021-09-01	IT											33.6917									104.9	9	99.5096	Italy	2021-09-30	4672355	2021-09-01	130921
2021-09-01	JP																							Japan	2021-09-30	1705072	2021-09-01	17651
2021-09-01	UK																							United Kingdom	2021-09-30	7807036	2021-09-01	164257
2021-09-01	US																							US	2021-09-30	43539549	2021-09-01	696853
2021-10-01	BR																							Brazil	2021-10-31	21814625	2021-10-01	608082
2021-10-01	CA																							Canada	2021-10-31	604659	2021-10-01	11494
2021-10-01	DE																		16.2333		110.718	3.3	99.1831	Germany	2021-10-29	4559120	2021-10-01	95606
2021-10-01	FR																							France	2021-10-31	6988705	2021-10-01	115294
2021-10-01	IN																							India	2021-10-31	34285814	2021-10-01	458437
2021-10-01	IT											54.403									105.6	9.2	99.6393	Italy	2021-10-31	4771965	2021-10-01	132100
2021-10-01	JP																							Japan	2021-10-31	1722343	2021-10-01	18267
2021-10-01	UK																							United Kingdom	2021-10-31	9057629	2021-10-01	168820
2021-10-01	US																							US	2021-10-31	46053283	2021-10-01	744873
2021-11-01	BR		1.85227		16.6167	79.2711	6.61222	17.1978	15.5807	44.8333			1015.09	3.58202	20.5611				8.25156	3.62	140.963	12.6	100.011	Brazil	2021-11-30	22100143	2021-11-01	614985
2021-11-01	CA		1.61222		-0.284074	79.5656	6.55302	11.1004	5.55556	22.2			1015.54	1.37323	3.328				6.39749	2.80733	113.218	6.1	99.1954	Canada	2021-11-30	624174	2021-11-01	11579
2021-11-01	DE		5.51333		4.45	74.15	15.7933	6.09333	38.5667	75.9667			1022.45	3.27667	8.83333				19.5714	4.01333	110.518	3.3	99.2129	Germany	2021-11-30	5836813	2021-11-01	101344
2021-11-01	FR		0.1		4.62758	82.2893	9.75141	12.5757	14.9963	41.2126			1016.57	1.1663	7.12728				5.97493	2.77775	107.64	7.4	99.5791	France	2021-11-30	7486179	2021-11-01	116702
2021-11-01	IN		9.34431		16.2513	68.9942	14.1683	9.85596	101.205	153.199			854.307	5.60622	24.6411	193.743			8.87429	0.89463	138.491	6.97	99.3765	India	2021-11-30	34596776	2021-11-01	469247
2021-11-01	IT		0.630204		8.5814	80.2352	18.2547	10.5471	19.3486	48.5502		34.913	1012.53	2.48643	10.8573				4.62826	2.0919	106.2	9	99.7677	Italy	2021-11-30	5028547	2021-11-01	133828
2021-11-01	JP		3.4632		6.97052	70.0043	7.96142	21.5559	10.8457	34.6833		64.8414	1010.81	2.2063	12.6309				7.03176	2.39562	101.909	2.8	99.7004	Japan	2021-11-30	1726798	2021-11-01	18360
2021-11-01	UK		2.32887		5.32517	84.2027	10.0617	16.1913	11.8167	29.4			1017.18	1.50317	7.85383				6.2035	2.55059	114.1	4	99.3779	United Kingdom	2021-11-30	10228772	2021-11-01	173319
2021-11-01	US		3.50898		3.66104	67.8389	10.7472	14.9017	18.6166	32.5934		0.1	1019.69	1.25483	10.3127	158.728			5.10874	2.69404	278.711	4.2	130.57	US	2021-11-30	48606243	2021-11-01	779453
2021-12-01	BR																							Brazil	2021-12-31	22291839	2021-12-01	619334
2021-12-01	CA																							Canada	2021-12-31	796905	2021-12-01	11724
2021-12-01	DE																		16.98		111.119	3.2	99.284	Germany	2021-12-30	7109182	2021-12-01	111602
2021-12-01	FR																							France	2021-12-31	9761814	2021-12-01	121201
2021-12-01	IN																							India	2021-12-31	34861579	2021-12-01	481486
2021-12-01	IT																							Italy	2021-12-31	6125683	2021-12-01	137402
2021-12-01	JP																							Japan	2021-12-31	1733307	2021-12-01	18392
2021-12-01	UK																							United Kingdom	2021-12-31	12937886	2021-12-01	177397
2021-12-01	US																							US	2021-12-31	54907598	2021-12-01	825506
2022-01-01	BR																							Brazil	2022-01-31	25463530	2022-01-01	627589
2022-01-01	CA																							Canada	2022-01-31	1051367	2022-01-01	13223
2022-01-01	DE																							Germany	2022-01-31	9815533	2022-01-01	117786
2022-01-01	FR																							France	2022-01-31	18713087	2022-01-01	128210
2022-01-01	IN											0.475									137.83	6.56	99.6685	India	2022-01-31	41469499	2022-01-01	496242
2022-01-01	IT											71.0357									108.3	8.7	100.02	Italy	2022-01-31	10983116	2022-01-01	146498
2022-01-01	JP																							Japan	2022-01-31	2743726	2022-01-01	18815
2022-01-01	UK																							United Kingdom	2022-01-31	17315893	2022-01-01	184104
2022-01-01	US											0.0142857									282.599	4	131.74	US	2022-01-31	75243916	2022-01-01	888941
2022-02-01	BR		1.92619		19.4119	81.2298	5.97738	15.9512	15.9024	43.5556			1015.33	3.13253	22.9964				6.90351	3.07738	144.201	11.1	100.61	Brazil	2022-02-28	28796571	2022-02-01	649676
2022-02-01	CA		1.87963		-8.81865	76.3519	6.30931	15.721	6.10714	25.8597			1020.54	1.96313	-3.97476				7.54367	3.45738	114.82	5.5	99.5035	Canada	2022-02-28	1112584	2022-02-01	13981
2022-02-01	DE		5.65357		-1.78571	60.3036	17.4286	12.475	36.1429	73.6071			1018.79	6.95714	5.64286				17.95	5.475	112.519	3.1	99.4853	Germany	2022-02-28	14745107	2022-02-01	122702
2022-02-01	FR		0.1		3.3716	73.4714	8.53871	21.522	14.2791	33.5712			1022.12	1.19282	7.56759				9.07765	3.69194	108.94	7.3	99.5544	France	2022-02-28	22098808	2022-02-01	135360
2022-02-01	IN		7.69262		13.4359	64.4014	11.7206	11.8691	80.4426	130.405		0.6	837.455	5.2635	23.4393	175.132			9.85227	0.966667	137.72	8.11	99.771	India	2022-02-28	42931045	2022-02-01	514023
2022-02-01	IT		0.690357		3.27895	67.3967	23.7799	17.1439	26.8632	63.3844		13.5467	1018.53	2.65204	7.93839				4.03844	1.8021	109.3	8.5	100.162	Italy	2022-02-28	12782836	2022-02-01	154767
2022-02-01	JP		3.438		-2.31741	63.8717	8.09989	27.7967	9.5	34.0167		69.189	1014.25	2.23251	4.56853				7.65666	2.70123	102.52	2.7	100.069	Japan	2022-02-28	5012908	2022-02-01	23670
2022-02-01	UK		2.56116		3.55844	81.3979	6.40321	25.4504	12.1607	26.7335			1010.37	1.75609	7.22875				11.2668	4.92286	115.4	3.7	99.5345	United Kingdom	2022-02-28	18886701	2022-02-01	187994
2022-02-01	US		3.15286		-1.705	63.4225	10.8122	19.0847	17.8588	32.8927		0.00588235	1021.64	1.07384	5.87942	191.749			6.45189	3.3067	284.61	3.8	132.46	US	2022-02-28	79181761	2022-02-01	950342
2022-03-01	BR		2.43297		19.8022	80.6925	7.85495	14.8132	16.9121	41.623			1016.2	2.75393	23.5892				10.6551	3.10215	146.537	11.2	100.79	Brazil	2022-03-31	29951670	2022-03-01	660022
2022-03-01	CA		1.71173		-3.37921	75.914	5.73085	16.3286	5.36264	24.1944			1014.78	2.70286	0.917849				7.25982	3.19699	116.101	5.3	99.6353	Canada	2022-03-31	1173333	2022-03-01	14365
2022-03-01	DE		4.34194		-1.58065	69.1129	14.8065	17.8581	25.7742	57.7097			1018.18	6.26774	3.75806				17.6	5.42903	115.319	3	99.5809	Germany	2022-03-31	21104509	2022-03-01	129391
2022-03-01	FR		0.1		3.26267	66.0343	10.0928	24.5895	24.8442	60.199			1020.68	1.31869	9.06165				6.48197	3.08416	110.49	7.4	99.5664	France	2022-03-31	24921161	2022-03-01	139139
2022-03-01	IN		7.37185		15.5785	54.7265	11.9632	12.4988	86.2698	131.743			823.35	5.59179	27.509	198.161			9.72752	1.03394	138.822	7.57	99.8452	India	2022-03-31	43025775	2022-03-01	521181
2022-03-01	IT		0.682686		0.956329	52.4102	24.7041	29.1448	30.3824	70.6917		16.8333	1022.3	2.47206	9.15995				4.57796	2.23719	110.4	8.3	100.325	Italy	2022-03-31	14642354	2022-03-01	159383
2022-03-01	JP		3.8172		4.10575	67.739	8.0904	29.9678	12.8697	41.3909		59.3002	1010.2	2.55885	10.3445				6.94692	2.54516	102.927	2.6	100.216	Japan	2022-03-31	6565019	2022-03-01	28124
2022-03-01	UK		1.90705		3.34104	77.3526	10.4853	22.1039	23.2565	56.7726			1020.04	1.47192	7.54097				6.98453	3.02391	116.5	3.8	99.5732	United Kingdom	2022-03-31	21147425	2022-03-01	192416
2022-03-01	US		2.81038		1.82059	60.3932	8.48733	23.186	16.0856	28.5258		0	1016.55	1.01959	10.6525	177.097			7.12748	3.59935	287.472	3.6	133.02	US	2022-03-31	80221347	2022-03-01	983192
2022-04-01	BR		2.5		16.6288	80.6	8.06875	14.6031	19.0047	41.4746			1018.28	1.19219	20.3394				5.3125	2.85	148.091	11.1	100.94	Brazil	2022-04-30	30448236	2022-04-01	663736
2022-04-01	CA		1.52629		-0.135714	68.528	4.30302	17.6467	5.79762	18.657			1012.79	4.8505	5.53498				7.90432	3.40919	116.901	5.2	99.7709	Canada	2022-04-30	1273392	2022-04-01	15000
2022-04-01	DE		3.38667		5.4	56.8833	13.7633	20.09	40.6333	63.2667			1015.05	7.10333	14.2167				18.11	5.19667	116.219	3	99.6643	Germany	2022-04-29	24710769	2022-04-01	135292
2022-04-01	FR		0.1		5.53016	65.7097	6.95797	27.9538	14.3656	34.7331			1013.76	1.45943	11.238				7.8233	3.40976	110.97	7.5	99.5944	France	2022-04-30	27879376	2022-04-01	142739
2022-04-01	IN		6.43328		15.344	48.937	12.2082	12.8959	87.4082	119.475			832.661	5.83961	29.2959	194.93			9.90736	1.08549	140.695	7.83	99.8953	India	2022-04-30	43079188	2022-04-01	523843
2022-04-01	IT		0.605243		5.96574	62.3303	16.2095	33.1895	15.9736	38.6045		29.225	1011	2.30996	13.1636				5.57931	2.47794	110.3	8.2	100.502	Italy	2022-04-30	16463200	2022-04-01	163507
2022-04-01	JP		2.97939		8.99541	69.5571	6.46177	31.5675	13.1479	41.1031		52.0215	1011.09	2.71994	15.0961				6.39005	2.47396	103.334	2.5	100.372	Japan	2022-04-30	7883149	2022-04-01	29571
2022-04-01	UK		1.46485		4.02548	73.1853	7.205	26.7265	15.0337	36.54			1014.88	1.75067	8.978				7.4205	3.0955	119	3.8	99.588	United Kingdom	2022-04-29	22038340	2022-04-01	197501
2022-04-01	US		2.44633		4.60368	58.1718	5.91641	25.4915	17.943	27.9207		0.009375	1015.04	0.965163	14.1614	160.873			7.78622	3.83276	288.611	3.6	133.54	US	2022-04-30	81466200	2022-04-01	996151
2022-05-01	BR		2.96329		13.5244	77.5024	10.2253	11.3544	22.2671	48.4355			1019.24	1.86203	17.939				4.94423	2.87805	148.787	10.5	101.055	Brazil	2022-05-31	31019038	2022-05-01	666676
2022-05-01	CA		1.40216		7.41532	65.4797	4.5714	16.9143	7.29032	24.0422			1013.3	5.16176	13.3689				6.09931	2.6288	118.423	5.1	99.9034	Canada	2022-05-31	1319553	2022-05-01	15420
2022-05-01	DE		2.07742		8.04839	59.3065	9.29032	24.0226	23.9355	41.5484			1015.52	5.19032	16.0161				17.1647	6.84516	117.32	3	99.7367	Germany	2022-05-31	26305996	2022-05-01	139000
2022-05-01	FR		0.1		10.4708	62.5499	5.95271	29.0674	15.3774	33.8857			1018.01	2.0164	16.7331				6.21186	2.72289	111.72	7.6	99.6301	France	2022-05-31	28703050	2022-05-01	145101
2022-05-01	IN		5.58765		20.5765	58.9718	9.58426	12.6418	78.9353	110.941		0.775	983.964	4.9812	30.7097	147.297			10.3142	1.21026	142.127	7.14	99.9264	India	2022-05-31	43160832	2022-05-01	524636
2022-05-01	IT		0.537319		13.6184	65.9465	13.9657	36.8445	20.0975	43.5348		45.3318	1015.21	2.30515	19.9137				4.7336	2.09268	111.2	8.1	100.681	Italy	2022-05-31	17421410	2022-05-01	166697
2022-05-01	JP																							Japan	2022-05-31	8853455	2022-05-01	30623
2022-05-01	UK		1.55878		8.22699	75.9149	5.59092	24.1138	12.7903	29.6758			1015.95	1.42735	12.4406				6.65341	2.77435	119.7	3.8	99.578	United Kingdom	2022-05-31	22300587	2022-05-01	199633
2022-05-01	US		2.34236		11.3692	62.6279	5.55666	24.8411	18.0942	29.7454		0.037931	1014.24	0.996043	19.3871	158.523			6.67598	3.19226	291.268	3.6	133.92	US	2022-05-31	84327294	2022-05-01	1007164
2022-06-01	BR		3.55618		13.9167	81.9033	10.8578	12.2711	19.2856	50.6667			1020	2.71	17.7033				6.07903	2.90889	149.784	9.8	101.134	Brazil	2022-06-30	32358018	2022-06-01	671416
2022-06-01	CA		1.16797		11.5171	69.1854	3.82228	16.1743	8.14754	24.1816			1011.84	3.78261	17.4279				5.70845	2.43732	119.544	4.9	100.027	Canada	2022-06-30	1342709	2022-06-01	15589
2022-06-01	DE		2.09333		15.0333	61.6667	10.7	23.64	30.8333	48.3667			1011.57	2.49333	22.4333				17.075	5.10333	117.42	3	99.7991	Germany	2022-06-30	28180861	2022-06-01	141105
2022-06-01	FR		0.1		13.6587	62.5408	5.85917	29.0945	15.9568	31.9393			1015.58	0.977778	20.1625				6.90072	2.73629	112.55	7.6	99.6653	France	2022-06-30	30216647	2022-06-01	146213
2022-06-01	IN		5.48985		21.5681	64.3784	9.22806	11.492	69.2944	95		0.8	1002.37	4.84758	30.5709	186.897			9.71484	1.25797	142.347	7.83	99.944	India	2022-06-30	43469234	2022-06-01	525139
2022-06-01	IT		0.520833		16.9339	59.2953	13.3148	43.4963	22.5337	45.9306		41.6333	1013.34	2.35982	25.3011				4.88689	2.11096	112.5	8	100.852	Italy	2022-06-30	18523111	2022-06-01	168353
2022-06-01	JP																							Japan	2022-06-30	9332302	2022-06-01	31281
2022-06-01	UK		1.0179		9.70339	70.6209	5.3027	24.55	12.5983	28.5667			1014.01	1.27578	14.9637				6.53538	2.7177	120.5	3.6	99.5468	United Kingdom	2022-06-30	22720345	2022-06-01	201087
2022-06-01	US		2.29524		14.4596	60.1367	5.78818	25.3903	19.9068	32.3266		0.0444444	1014.26	1.0437	23.2872	148.82			5.71828	2.67508	294.728	3.6	134.32	US	2022-06-30	87675153	2022-06-01	1017716
2022-07-01	BR		3.47253		13.7634	75.5387	12.0688	13.6441	25.4656	62.2903			1021.25	3.34457	18.9774				5.06494	2.54194	148.765	9.3	101.183	Brazil	2022-07-31	33833900	2022-07-01	678514
2022-07-01	CA		1.08602		14.6577	67.8673	3.41099	15.2645	8.90323	26.9931			1011.68	3.81975	20.7665				5.67751	2.39613	119.544	4.9	100.137	Canada	2022-07-29	1385022	2022-07-01	15959
2022-07-01	DE		3.52258		13.9839	50.6613	6.40968	24.9742	31.6774	47.7742			1012.29	1.42258	24.371				16.5333	6.90968	118.42	3	99.8479	Germany	2022-07-29	30787309	2022-07-01	143855
2022-07-01	FR		0.1		13.0831	52.709	5.5387	32.2188	15.351	30.153			1019.38	1.74396	22.7109				6.69976	2.89276	112.87	7.3	99.6977	France	2022-07-29	32872716	2022-07-01	148603
2022-07-01	IN		5.03426		24.9698	81.465	7.24562	7.89499	41.1512	68.0155		1.01364	1002.29	4.51424	28.0927	136.355			9.82339	1.33385	143.119	6.83	99.9526	India	2022-07-31	44036275	2022-07-01	526396
2022-07-01	IT		0.46121		17.7968	53.4427	12.2165	50.436	19.3534	43.3908		75.0625	1015.02	2.17232	27.5874				5.49624	2.23869	113	7.9	101.015	Italy	2022-07-31	21040025	2022-07-01	172086
2022-07-01	JP																							Japan	2022-07-31	12795382	2022-07-01	32613
2022-07-01	UK		1.34204		11.9495	68.8721	5.22766	21.4707	11.0212	23.2732			1019.33	1.13304	17.9632				6.07842	2.58023	121.2	3.5	99.5035	United Kingdom	2022-07-27	23304479	2022-07-01	204749
2022-07-01	US		2.23473		17.6999	62.7306	5.34765	23.7157	17.3889	31.266		0.0473684	1014.72	1.1397	25.2411	163.826			5.41298	2.61982	294.628	3.5	134.85	US	2022-07-31	91345083	2022-07-01	1030169
2022-08-01	BR		2.51183		13.3054	77.7204	9.27312	17.1753	20.7344	46.9839			1021.08	2.38851	17.9785				9.65909	3.99785	148.23	9.1	101.211	Brazil	2022-08-31	34429853	2022-08-01	683965
2022-08-01	CA		1.13865		15.7681	71.7673	3.8281	13.0198	8.96774	25.7304			1012.57	4.95253	20.7357				4.95617	2.16323	119.784	5.4	100.23	Canada	2022-08-30	1427850	2022-08-01	16374
2022-08-01	DE		2.83548		11.1129	38.1452	9.89355	18.729	38.2903	59.0645			1013.6	1.71935	26.0968				11.53	2.97419	118.82	3	99.8783	Germany	2022-08-31	32145157	2022-08-01	147404
2022-08-01	FR		0.1		14.419	58.2538	5.75237	31.2088	14.0578	29.7773			1015.55	1.4107	23.0398				6.55808	2.54938	113.38	7.2	99.7286	France	2022-08-31	33572631	2022-08-01	150629
2022-08-01	IN		5.04233		24.6454	80.4958	6.78363	8.13191	44.0015	70.3362		0.978571	1002.86	3.90383	27.8993	157.139			10.0306	1.30028	143.449	8.28	99.9559	India	2022-08-31	44436339	2022-08-01	527911
2022-08-01	IT		0.33209		17.666	59.9331	11.1326	45.6504	14.6736	34.744		23.6462	1011.39	2.06452	25.7669				4.72252	1.98555	113.9	7.9	101.174	Italy	2022-08-31	21867757	2022-08-01	175595
2022-08-01	JP																							Japan	2022-08-31	18966848	2022-08-01	39942
2022-08-01	UK		1.61366		12.1548	70.9453	5.98242	22.4848	12.5984	27.0919			1016.87	1.11926	18.4666				5.57099	2.41073	121.8	3.6	99.4575	United Kingdom	2022-08-31	23521792	2022-08-01	207071
2022-08-01	US		2.22605		17.86	68.2522	6.00831	21.2197	17.2215	28.7125		0.0142857	1015.32	1.13927	24.393	147.195			4.90377	2.37635	295.32	3.7	135.14	US	2022-08-31	94527869	2022-08-01	1046330
2022-09-01	BR		2.58333		13.8778	79.4411	9.01889	17.1378	19.2467	42.7			1019.6	2.72697	18.0522				8.51613	3.84667	147.8	8.9	101.211	Brazil	2022-09-30	34672524	2022-09-01	686036
2022-09-01	CA		1.16854		11.5637	73.4089	4.2839	11.2107	11.4886	26.4096			1013.49	4.27214	15.826				5.08568	2.26133	119.864	5.2	100.307	Canada	2022-09-29	1468342	2022-09-01	16784
2022-09-01	DE		2.99		10.5667	50.1167	12.7733	17.2067	30.3	49.3333			1014.77	3.10667	21.4				17.46	4.71	121.12	3	99.8895	Germany	2022-09-30	33312373	2022-09-01	149948
2022-09-01	FR																							France	2022-09-30	34412387	2022-09-01	151589
2022-09-01	IN		5.41915		24.043	80.0719	7.61109	8.63815	46.9421	78.0175		0.853846	1005.41	4.02766	27.6039	170.74			9.36803	1.12689	144.661	6.43	99.955	India	2022-09-30	44591112	2022-09-01	528655
2022-09-01	IT																							Italy	2022-09-30	22467278	2022-09-01	177092
2022-09-01	JP																							Japan	2022-09-30	21293921	2022-09-01	44918
2022-09-01	UK		1.68734		10.5773	80.7895	7.03055	19.2078	11.0885	25.414			1012.5	1.15291	14.2448				5.78468	2.49609	122.3	3.7	99.457	United Kingdom	2022-09-29	23672852	2022-09-01	208492
2022-09-01	US		2.55563		14.0921	66.0603	6.70699	20.4288	18.5708	30.1558		0.0136364	1015.64	1.24386	21.443	146.525			5.00413	2.39248	296.539	3.5	135.61	US	2022-09-30	96361155	2022-09-01	1059607
2022-10-01	BR		2.38387		17.6849	82.1355	7.80215	19.1333	16.6075	41.371			1016.59	2.58902	21.1548				8.39206	3.46237	148.672	8.7	101.211	Brazil	2022-10-31	34828749	2022-10-01	688157
2022-10-01	CA		1.42935		5.44679	75.1449	6.54563	11.1674	14.1264	30.9804			1013.81	2.97171	10.0862				4.61772	2.25634	120.585	5.2	100.373	Canada	2022-10-28	1506871	2022-10-01	17043
2022-10-01	DE		3.75484		9.40323	68.1452	13.8065	10.1129	26.9677	49.0645			1021.4	3.89032	15.2419				17.3889	4.58065	122.22	3	99.8902	Germany	2022-10-31	35571131	2022-10-01	153544
2022-10-01	FR																							France	2022-10-31	35825887	2022-10-01	153457
2022-10-01	IN		6.55056		20.2731	73.7141	9.77416	8.6428	65.0617	109.905		2.53333	1009.65	4.77645	25.9013	182.326			9.3875	1.08971	145.983	7.92	99.9559	India	2022-10-31	44654638	2022-10-01	529077
2022-10-01	IT																							Italy	2022-10-29	23531023	2022-10-01	179101
2022-10-01	JP																							Japan	2022-10-31	22324592	2022-10-01	46765
2022-10-01	UK																							United Kingdom	2022-10-27	23898485	2022-10-01	211552
2022-10-01	US		2.92806		8.29658	66.755	8.87705	18.8035	19.9549	32.6391		0.008	1017.25	0.90391	15.4328	150.492			5.05095	2.52002	297.987	3.7	135.9	US	2022-10-31	97491306	2022-10-01	1070470
2022-11-01	BR		1.98452		16.3889	81.58	6.21222	17.3422	13.2402	29.8			1015.91	2.54714	19.9167				9.97164	3.88444	149.281	8.3	101.211	Brazil	2022-11-29	35227599	2022-11-01	689665
2022-11-01	CA		1.57873		-0.813333	76.5467	6.94344	11.546	6.82558	26.2411			1014.68	3.43773	3.17733				6.89222	3.20089	121.225	5.1	100.435	Canada	2022-11-29	1531652	2022-11-01	17354
2022-11-01	DE																							Germany	2022-11-30	36463485	2022-11-01	157791
2022-11-01	FR																							France	2022-11-30	36829869	2022-11-01	155384
2022-11-01	IN		8.09363		15.4884	65.484	14.4674	8.74689	94.6904	149.934			1012.51	5.65508	22.6058	189.52			9.29565	0.894194	145.983	8.03	99.9559	India	2022-11-30	44673863	2022-11-01	530622
2022-11-01	IT																							Italy	2022-11-25	24260660	2022-11-01	181098
2022-11-01	JP																							Japan	2022-11-30	24815308	2022-11-01	49652
2022-11-01	UK																							United Kingdom	2022-11-24	23998168	2022-11-01	213357
2022-11-01	US		3.13357		4.03289	68.4076	9.78344	15.9538	16.72	32.5568		0	1019.38	0.794771	10.0402	141.05			5.86492	2.8219	298.598	3.6	136.34	US	2022-11-30	98812677	2022-11-01	1080556
2022-12-01	BR		2.37368		18.8692	84.0935	7.25281	14.6876	12.7419	32.0161			1013.65	3.28448	21.8772				7.08788	3.0587	149.281	8.1	101.21	Brazil	2022-12-30	36331281	2022-12-01	693853
2022-12-01	CA																							Canada	2022-12-30	1553431	2022-12-01	17690
2022-12-01	DE																							Germany	2022-12-31	37369866	2022-12-01	161465
2022-12-01	FR																							France	2022-12-30	38266999	2022-12-01	158385
2022-12-01	IN																							India	2022-12-31	44679873	2022-12-01	530705
2022-12-01	IT																							Italy	2022-12-30	25143705	2022-12-01	184642
2022-12-01	JP																							Japan	2022-12-31	29234677	2022-12-01	57274
2022-12-01	UK																							United Kingdom	2022-12-22	24135080	2022-12-01	216177
2022-12-01	US		3.33212		1.04231	73.4985	10.2678	13.5999	15.0845	33.38		0.008	1019.17	0.845464	6.08657	180.323			5.78994	2.81076	298.99	3.5	136.72	US	2022-12-31	100764432	2022-12-01	1092834
2023-01-01	BR																							Brazil	2023-01-31	36824580	2023-01-01	697074
2023-01-01	CA																							Canada	2023-01-31	1577661	2023-01-01	17954
2023-01-01	DE																							Germany	2023-01-31	37779833	2023-01-01	165711
2023-01-01	FR																							France	2023-01-31	38482878	2023-01-01	160618
2023-01-01	IN																							India	2023-01-31	44684120	2023-01-01	530740
2023-01-01	IT																							Italy	2023-01-27	25453789	2023-01-01	186833
2023-01-01	JP																							Japan	2023-01-31	32555047	2023-01-01	68099
2023-01-01	UK																							United Kingdom	2023-01-26	24274357	2023-01-01	217705
2023-01-01	US																							US	2023-01-31	102360198	2023-01-01	1108654
2023-02-01	BR																							Brazil	2023-02-13	36953492	2023-02-01	697762
2023-02-01	CA																							Canada	2023-02-10	1584116	2023-02-01	18021
2023-02-01	DE																							Germany	2023-02-13	37928944	2023-02-01	166875
2023-02-01	FR																							France	2023-02-13	38522794	2023-02-01	160965
2023-02-01	IN																							India	2023-02-13	44685499	2023-02-01	530753
2023-02-01	IT																							Italy	2023-02-10	25519067	2023-02-01	187551
2023-02-01	JP																							Japan	2023-02-13	32980916	2023-02-01	70796
2023-02-01	UK																							United Kingdom	2023-02-09	24315979	2023-02-01	217705
2023-02-01	US																							US	2023-02-13	102870369	2023-02-01	1114545
